# Supplementary material for: MGMSN: Multi-Granularity Matching Model Based on Siamese Neural Network
Source: Front Bioeng Biotechnol. 2022 Mar 28;10:839586. doi: 10.3389/fbioe.2022.839586 (PMC8996057; doi:10.3389/fbioe.2022.839586)
Supplement: Supplementary file 1 [file DataSheet1.ZIP]

Archive with 4 entries (3 files):
- LCQMC/
- LCQMC/LCQMC_dev.csv
- LCQMC/LCQMC_test.csv
- LCQMC/LCQMC_train.csv
