# Supplementary material for: MGMSN: Multi-Granularity Matching Model Based on Siamese Neural Network
Source: Front Bioeng Biotechnol. 2022 Mar 28;10:839586. doi: 10.3389/fbioe.2022.839586 (PMC8996057; doi:10.3389/fbioe.2022.839586)
Supplement: Supplementary file 1 [file DataSheet1.ZIP › LCQMC/LCQMC_dev.csv]

sentence1	sentence2	label
开初婚未育证明怎么弄？	初婚未育情况证明怎么开？	1
谁知道她是网络美女吗？	爱情这杯酒谁喝都会醉是什么歌	0
人和畜生的区别是什么？	人与畜生的区别是什么！	1
男孩喝女孩的尿的故事	怎样才知道是生男孩还是女孩	0
这种图片是用什么软件制作的？	这种图片制作是用什么软件呢？	1
这腰带是什么牌子	护腰带什么牌子好	0
什么牌子的空调最好！	什么牌子的空调扇最好	0
校花的贴身高手打给什么时候完结	校花的贴身高手什么时候可以写完	1
移动手机可以改成电信手机吗	能把移动手机改成电信手机吗	1
手机微信内容可以同步到电脑上吗	电脑微信和手机微信可以同步吗	1
哭求《魔术脑》中文版电子书谢谢你们了	中文版《魔术脑》的电子书	1
马上情人节了，大家都怎么安排情人节的行程啊	你将如何安排你的情人节呢？	1
求桃子老师和他的四个学生漫画	跪求桃子老师和四个学生漫画	1
抓耙仔是什么意思	呷仔是什么意思	0
这个表情叫什么	这个猫的表情叫什么	0
介绍几本好看的都市异能小说，要完结的！	求一本好看点的都市异能小说，要完结的	1
一只蜜蜂落在日历上（打一成语）	一只蜜蜂停在日历上（猜一成语）	1
一盒香烟不拆开能存放多久？	一条没拆封的香烟能存放多久。	1
什么是智能手环	智能手环有什么用	0
您好.麻烦您截图全屏辛苦您了.	麻烦您截图大一点辛苦您了.最好可以全屏.	1
苏州达方电子有限公司联系方式	苏州达方电子操作工干什么	0
蛋黄吃多了有什么坏处	吃鸡蛋白过多有什么坏处	0
从龙岗到深圳华夏艺术中心怎么坐车？	从廊坊市里到天津市华夏未来少儿艺术中心怎么走？	0
西安下雪了？是不是很冷啊?	西安的天气怎么样啊？还在下雪吗？	0
第一次去见女朋友父母该如何表现？	第一次去见家长该怎么做	0
猪的护心肉怎么切	猪的护心肉怎么吃	0
显卡驱动安装不了，为什么？	显卡驱动安装不了怎么回事	1
三星手机屏幕是不是最好的？	三星手机的屏幕是不是都很好	0
左嘴角有痣的男人	右嘴角有痣的男人	0
怎样买液晶电视？	怎样的液晶电视才好	0
亲，这个需要帮您转接处理，您看可以吗	抱歉的哦，现在的问题是需要帮您转接处理的，您看现在帮您转接吗？	1
冬天爱上火吃什么好？	冬天吃什么不上火？	0
魔幻手机第三部什么时候上映？	魔幻手机第三部什么时候上映开播？	1
怎么把手机弄坏？不被发现。	如何弄坏手机不被发现	1
抛货价什么意思	上货价什么意思	0
初二地理生物会考难吗？	初二生物地理会考会很难吗	1
哪个播放器电影更新的最快	什么播放器更新电影最快。	1
和校花同居的日子电子书txt全集下载	和校花同居的日子txt全集下载	1
郑州割双眼皮一般需要多少钱	现在郑州割双眼皮一般要多少钱？	1
怎么让皮肤变白能不能帮忙？	怎样让皮肤变白能不能帮忙？	1
去哪个网站买正品化妆品？	买化妆品去哪个网站是正品	1
帮忙起个火锅店名字千万不要复制！	帮忙一下取个火锅店名字	1
告诉我关于异界女神的小说	关于异界女神的小说告诉我	1
穿越火线这些装备要多少钱	英雄联盟之谁与争锋要多少钱	0
qq音乐和陌陌咋打不开了呢?	微信和陌陌为啥都打不开了	0
什么东西不好吃？	簋街什么东西好吃	0
男人为什么爱美女	男人为什么要看美女	0
不要骂明星很多人就是你们逼的才不做明星的！	做明星是不是一定要读书好才可以做呢	0
求网络游戏个性情侣名字？	求网络游戏永恒之塔情侣角色名。	0
用农行信用卡在网上购物，算积分吗？	我有农行信用卡6万积分能兑换什么	0
额头窄，适合做什么发型？	额头高的人适合什么发型	0
飞机是什么意思	飞机杯是什么意思	0
在中国历史上最有名的将军是谁？	中国近代史上最有名的军事家都有谁啊？	0
犯太岁是什么意思？	害太岁是什么意思	0
梦见自己生病死了	梦见自己生病。	0
四川城市职业学院怎么样？	选择四川城市职业学院好不好?	1
梦幻西游游戏名字谁帮我起下	帮我取个游戏名字（梦幻西游）	1
为什么黑人的阴茎那么大	黑人阴茎为什么这么大？	1
沈阳从中街到万达广场奥体店得多长时间	常州奥体中心离万达广场有多远？	0
现在学家电维修到底有前途吗?	现在学家电维修前途吗？	1
买火车票需要身份证吗？	退火车票需要带身份证吗？	0
怎样知道自己驾照还有多少分？	怎么查驾驶证里有多少分，？	1
今天离过年还有多少天	大学放假还有多少天？	0
功夫派为什么升不了级了	功夫派公测了为什么玩不了？	0
我的配置能玩刺客信条吗？	刺客信条这个配置能玩吗？	1
电脑上下什么软件可以看湖南卫视直播	现在湖南卫视在电脑上哪个软件可以看现场直播	1
微信语音没声音音量调大也没用	微信语音存储一段时间就没声音	0
小学生魔法作文五年级教案	小学生五年级作文百度	0
东什么西什么的相反成语	什么眼什么手相反的成语	0
出国学心理学有前途吗？	请问心理学这个专业现在有前途吗	0
造化是什么意思？	造化者是什么意思？	0
河南化工职业学院和河南农业学院哪个好些？	河南化工职业学院、商丘职业技术学院、	0
两个胖子结婚(打一城市)	两个胖子抱在一起(打一地名)	0
女生现在流行剪什么发型呢？大神们帮帮忙	今年流行什么发型?我是女生~!	1
两只乌龟求辨认公母，谢谢大家！	帮忙分辨下乌龟公母，急。图片等下发	1
我姓石却不能图片	我姓金却不能图片	0
结婚证丢了一本怎么办离婚	结婚证丢了一本，离婚怎么离	1
我当阴阳先生的那几年	我当阴阳先生哪几年	0
有没有类似模拟人生的单机游戏	类似于模拟人生的单机游戏	1
姓冼的名人有哪些	姓蒋的名人有哪些？	0
北京市事业单位考试，林业局	2013森工总局林业局教师招聘考试	0
陌陌怎么删除聊天记录	怎么查看陌陌删除的聊天记录	0
什么牌子的面包机比较好？	面包机什么品牌好？要质量过硬的	1
怎样招面膜代理？	面膜代理怎么做？	0
怎样申请2008奥运会志愿者？	如何申请当2008奥运会的志愿者	1
南昌水果批发市场橙子多少钱一斤	夏门中浦水果批发市场橙子多少钱一斤	0
手机为什么会自动发短信？	为什么手机会自动发短信出去	1
十字架牌子叫什么	十字架是什么牌子的鞋	0
大红色配什么颜色好看	牙红色配什么颜色好看？	0
豆腐西施杨七巧主题曲叫什么？	豆腐西施杨七巧中杨小爱是谁的女儿	0
哲学的物质范畴和自然科学的物质范畴是什么关系	简述哲学物质范畴与自然科学的物质概念关系	1
形容非常多的成语	形容水非常大的成语	0
签约唱片公司有退休工资吗？	有唱片公司招签约词人吗？	0
古剑奇谭电视剧的大结局是什么？	电视剧古剑奇谭的大结局是什么？	1
奥妙洗衣粉是哪个公司生产的?	碧浪洗衣粉是哪个公司生产的	0
大家看看这是什么意思？	大家看看这是什么啊？	0
为什么我在淘宝买不到东西	淘宝号，上不去了怎么回事？	0
什么是百度知道所不知道的？	百度知道为什么什么都知道呢？	0
幽默搞笑的电影或者电视剧	找个搞笑的电影/电视剧	1
胸部怎么按摩？	怎么按摩胸部就大了	0
蓝钻的图标是什么样的	秒升七的黄钻是永久的	0
人生得意须尽欢下一句是什么？	人生得意须尽欢的下一句是什么？	1
我的配置能玩刺客信条么？	我的配置能玩刺客信条吗？	1
我对这些并不感冒是什么意思	我对你并不感冒是什么意思？	0
货到付款的网站是哪个	什么购物网站是货到付款的？	1
《鲁迅先生珍惜时间》阅读答案	八年级《快乐过寒假》答案	0
宝宝的两个腿不一样长	为什么我冬天很热夏天很冷	0
情人节，送老公什么好？	好朋友结婚，我该穿什么衣服呢？	0
医学伦理学之案例分析，各位大侠赏脸指教下咯！	案例分析，医学伦理学…很急…	1
绿豆汤为什么熬出来是红色？	绿豆汤为什么是红色的	1
一部关于西游记的电影	一部日本的讲人和狗的电影	0
广西桂林电子科技大学怎么样?	桂林电子科技大学怎么样	1
河南艺术中心附近有什么酒店嘛	河南农业大学艺术中心的艺术培训都有那些课程？	0
脚后跟疼是怎么回事？	脚后跟疼痛是怎么回事啊	1
怎么用PS把旧的照片翻新	我想知道怎么翻新十几年前的旧照片 没胶卷？	1
谁教我下怎样在淘宝刷单子	谁能帮我刷人人网来访	0
怎样理解和平与发展是当今时代的两大主题	如何理解和平与发展是当今时代的主题	1
豆腐和什么炒即好吃又有营养	什么牌子的方便面干吃最好吃	0
百度贴吧怎么设置头像	百度贴吧头像怎么设置	1
林正英电影有哪些	林正英有一不电影	0
在家带孩子可以做什么工作	在家带孩子能做什么工作	1
我写的作文语文老师说看不懂。	“请以—，我的老师”为题写一篇600字作文	0
选化学考什么大学比较好？	读化学的,选什么专业好	0
现在这个社会学什么技术比较好？	现在这种社会学什么技术好呢？	1
武汉精神病医院效果好吗？	武汉汉口汉阳哪个精神病医院好？	0
求现代修神修圣小说…要完本的	求好看的现代修神小说要全本	1
云南什么特产最出名？	云南的特产什么最出名	1
什么牌子的鱼竿比较好	最好的鱼竿是什么牌子	0
相见难时别亦难是什么意思？	相见难时别亦难什么意思？	1
仅求一款好玩的单机游戏	求一款好玩儿的单机游戏	1
我的电脑的集成显卡坏了怎么办?	我的电脑显卡坏了，怎么办	0
如果脸上肉比较多怎么办？	脸上的肉比较多，怎么办呢	1
梦见自己的舌头烂了什么意思？	梦见自己被虾吃了，代表什么？	0
如何科学理解中国特色社会主义理论体系？	怎样准确理解中国特色社会主义文化的科学内涵?	0
谁推荐几部好看的电影呗？恐怖片·	推荐几部好看的电影：恐怖片	1
动车和高铁有啥区别啊	动车和高铁的区别是什么	1
辛苦您根据这个流程进行操作一下了~	那辛苦您根据操作操作提示操作尝试一下	1
现在郑州割双眼皮哪里好	郑州割双眼皮哪里好啊	1
小米手机怎么解除黑名单里的电话号码	小米手机怎么把黑名单的人取消	1
怎样下载游戏迅雷在哪了	怎么用迅雷下载游戏?	0
香蕉和苹果那个好吃？	高德地图与高德导航有什么区别	0
男人要怎样对待女人她才会开心	男人要怎么做才能让女人相信你	0
讲外星人的电影有哪些	小孩与外星人的电影有哪些	0
有关思念的网名	思念人的网名	0
新浪微博怎么看最近访客	新浪微博如何看到最近访客？	1
怎么把影音先锋下载好的片存到手机里	苹果手机怎么下载西瓜影音？	0
为什么我煮的绿豆汤是红色的？	为什么绿豆是绿色的，绿豆汤却是红色的？	1
问道赚钱最快的方法。	问道赚钱最快方法是什么？	1
微信公众平台怎么用？	怎么做微信公众平台	0
求会长是女仆大人漫画全集	求会长是女仆大人的漫画	1
河北省固安县别墅房价：求答案谢谢亲的指点?	固安别墅最新房价求答案谢谢亲的指点?	1
请问您的账户是实名认证的吗？	您的账户是否实名认证呢	1
这个手机号的是一个支付宝账户，这个邮箱的是一个支付宝账户的。	您有两个支付宝账户，一个是邮箱的账户，一个是手机号码的账户	1
带有二的诗句	带有六的诗句	0
为什么梦幻西游更新不了	梦幻西游为什么无法更新？	1
嗄尐薇是什么意思？谁能告诉我	这个能告诉我什么意思吗	0
江苏信息职业技术学院怎么样呢？	江苏信息职业技术学院东亭校区条件很差吗？	0
现在学电脑维修行业有前途吗？	现在学维修电脑有前途吗？	1
天书奇谈的什么宠物好？	天书奇谈什么宠物最好	1
医学伦理学的案例分析	护理伦理学公益论案例分析	0
推荐几个好玩的小游戏。	推荐几个好玩的小游戏，越多越好	1
怎么办理《就业失业登记证》	如何办理《就业失业登记证》	1
鱼香肉丝里没有鱼为什么叫鱼香肉丝啊	鱼香肉丝里没有鱼肉，那为什么叫鱼香肉丝呢？	1
谁有总裁言情小说？	谁的总裁言情小说写的黄	0
生存战争好玩还是我的世界好玩？	我的世界好玩还是生存战争好玩	1
洛克王国超进化的宠物最好升那几个？	洛克王国多元超进化最强的三只宠物是哪三只？	0
几月份的蛇宝宝最好	几月份的虎宝宝最好	0
钱难挣，屎难吃，什么意思，谁知道	钱难赚，屎难吃。什么意思？	1
老鼠最讨厌什么味道？	老鼠最讨厌什么气味？	1
怎样去痘印最有效	怎样去斑最有效	0
今年圣诞节南京金陵协和神学院有何活动	南京金陵协和神学院学费	0
胖的人适合什么发型	我脸胖，适合什么发型？	0
天天酷跑宠物有什么用	天天酷跑可以送坐骑吗	0
谁能告诉我这是什么字体？谢谢哦	请帮看看是什么意思啊？谢谢！	0
我舅舅的老婆我应该叫她什么	我应该给我舅舅的老婆叫什么？	1
在哪里能看到范冰冰演的苹果	哪里能看范冰冰演的苹果	1
这个女的是谁？那个动漫人物	请问这个动漫女人物是谁？	1
政治学与行政学的就业前景怎么样呢？	政治学与行政学专业毕业能做什么？	1
好捉急是什么意思呢？急啊	大家好！两情相悦什么意思啊！	0
哪个网站的小说最好下载？	哪个小说网站下载最好?	1
谁有巧克力与香子兰的漫画全集	不知火舞户外全集所有的都要	0
韩国的化妆品哪个好啊	有什么好用的韩国化妆品？	1
醋泡出来的鸡蛋能吃吗？	红豆薏米粥有什么好处能去痘吗	0
写出下列词语的反义词或近义词。	写出下列词语的近义词或反义词	1
现在中国有多少大学生？	中国现在大学生有多少？	1
这个女的是谁？哪个动漫里的角色？	这个女的是谁，什么动漫里的？	1
苹果手机丢了怎么定位找回	苹果手机丢了怎么定位用ipad找回	0
求找一首好听的佛教音乐！	请推荐几首好听的佛教音乐?	1
著名诗人李白是哪个朝代的人？	李白是哪个朝代的人？	1
好看的都市小说？推荐几本	推荐几本好看的都市小说！	1
支付宝钱包怎么用	支付宝钱包怎么样	0
月落乌啼霜满天，接下句	月落乌啼霜满天的下一句	1
小米蓝牙耳机怎么用	小米蓝牙耳机怎么样？	0
哪个明星的照片最好看	新蒙迪欧哪个颜色最好看	0
看看我的面相！	帮我看看她的面相	0
为什么冬天下雪不打雷？	冬天下雪为什么不打雷	1
电视剧古剑奇谭大结局是什么？	古剑奇谭电视剧的大结局是什么？	1
赛尔号好还是洛克王国好？	洛克王国还是赛尔号好？	1
哟西是什么意思	西吧是什么意思	0
怎样使头发蓬松起来，像这样。	如何让头发蓬松起来，？	1
名侦探柯南图片上的是多少集啊	最适合情侣看的电影是什么	0
跪求，女学生爱上男老师的小说。	求师生恋的虐心小说~男教师女学生的~	1
您也可以留一下邮箱的，QQ邮箱也是可以的。	辛苦您提供一个可以使用的邮箱，QQ邮箱也是可以的	1
请推荐一些电视电影更新最快的下载网站。	帮我推荐一些免费下载评书的网站	0
邦的无线鼠标怎么拆	无线鼠标怎么用啊	0
有谁在看因为爱情有奇缘	有谁有后会无期的电影么	0
忽然长了很多痘痘，怎么办	脸上突然长很多痘痘，怎么办？	1
在淘宝怎么买火车票？	在淘宝上怎么买火车票？	1
网上购物哪个网可以货到付款的	网上购物商城去哪家？	0
改马甲是什么意思	马甲什么意思	0
时空猎人忘记哪个区了怎么弄	时空猎人忘记哪个区的怎么办	1
帆布鞋的鞋带有几种绑法？	帆布鞋鞋带系法有哪些？	1
哈尔滨哪里有卖无名缘米粉？	北京哪里有无名缘米粉	0
强光手电哪个牌子的好啊	强光手电哪个品牌比较好	1
染什么颜色的头发好看呢？女生	女生染什么颜色的头发好看呢？	1
最近买什么股票比较好？	去哪拍婚纱照比较好？	0
描写春天的句子	描写春天树的句子	0
苹果越狱是什么意思？别复制	苹果越狱是什么意思?	1
黑社会怕什么	什么是黑社会	0
电子信息工程是否属于计算机专业？	电子信息工程是不是计算机相关专业？	1
斩赤红之瞳零更新完了吗	赤红之瞳还会出第二季吗	0
求一部讲上海上班族电视剧的名字	求上海数字电视播出的一部电视剧名字	0
梦见别人还钱给我了，什么意思？	女朋友说想吃了我，是什么意思？	0
怎么实现自己的人生价值？	怎样查自己的古代名字	0
中国惊奇先生漫画全集	谁有中国惊奇先生全集漫画?	1
农村信用社手机银行下载	下载农村信用社手机银行	1
鹦鹉鱼能和罗汉鱼一起养吗	罗汉鱼能和鹦鹉鱼一起养吗	1
哪里看使徒行者最后大结局？	使徒行者大结局哪里看？跪求	1
求推荐一个好玩的横版格斗类游戏	大家介绍一下有没有什么好玩的横版格斗网游呀	1
广东海洋大学的计算机科学与技术专业怎么样？	河北工业大学海洋技术大三学什么课程啊	0
舅舅的女儿，叫我什么？	我的女儿是我舅舅的什么人？	0
今年五一什么时候放假？	今年股市什么时候放假	0
古诗咏柳中的咏字是什么意思	古诗咏柳是什么意思	0
什么是垃圾食品，哪些是垃圾食品	什么是垃圾食品？包括哪些？	1
帮我把名字翻译成韩文！	谁能把这个名字翻译成韩文？	1
女人摸男人脸表示什么意思	梦见老虎变成男人是什么意思？	0
有什么适合女生玩的网页游戏？	有什么网页游戏好玩？适合女生的	1
有什么好玩的在线棋牌游戏？	有什么好玩的在线棋牌游戏吗	1
您好，麻烦您提供一下您的支付宝账户，帮您看一下具体的情况。	您好，请您提供下您的支付宝账户，帮您进行下具体的核实的，辛苦您了。	1
不含高蛋白的食物有哪些	高蛋白低脂肪的食物有哪些	0
请您提供一下您的手机号码，辛苦了。	请您提供一下您的手机号码，辛苦您了。	1
北京林业大学和南京林业大学哪个好	南京林业大学和东北林业大学哪个好	0
淘宝申请退款后卖家发货了怎么办	淘宝申请退款，卖家已发货怎么办	1
大年初一的动物是什么呢	大年初一的动物是什么生肖	0
宁波汽车客运中心电话号码是多少？	郑州市汽车客运中心站客服电话是多少？	0
广东话猪嗨是什么意思	广东话吹啊是什么意思	0
一只蜜蜂停在日历上(打一成语)	蜜蜂挂在日历上(打一成语)	1
上海每年都下雪吗，一般在什么时候下呀	上海的天气每年都下雪吗？大概什么时候下？	1
第一年领的驾驶证能扣分吗？	第一年的驾驶证能扣分吗？	1
时空猎人战斗力怎么提升	时空猎人怎么提升战斗力	1
求七公主漫画1-52全集给我发一下	求七公主漫画1-52全集给我发一下谢谢	1
如何扔扑克牌	如何洗扑克牌	0
英雄联盟赢了金币怎么不给了	英雄联盟怎么给别人金币	0
求米虫的春天未删节版~	米虫的春天未删节版全文	1
为什么男人比女人好色？	为什么女人比男人还好色呢	0
男的在酒吧怎么跳舞	酒吧里的人都怎么跳舞	0
北京精神病医院哪家好？	北京精神病哪个医院治疗好？	1
麻烦您点击下账户资产-账户收支明细查询下	辛苦您登入您的支付宝账户--账户资产--账户收支明细，然后查询一下。	1
这个账户被申诉成功之后是永久冻结的	申诉成功后，那个账户将会永久冻结的	1
求类似于《鬼吹灯》的小说	推荐下类似于《鬼吹灯》之类的小说～	1
红米手机怎样辨别真伪	怎样分辨红米手机真假	1
苏州华硕电子厂好不好？	苏州华硕电子厂怎么样?	1
吃什么牌子的六味地黄丸比较好一点	六味地黄丸买什么牌子的比较好？	1
不足为奇的奇是什么意思	不足为奇中的足是什么意思	0
谁能告诉我西安哪有短期的美术或者书法培训班?	谁能告诉我陈少默书法目前的市场价格如何？	0
我的世界有什么代码？	我的世界代码大全是什么	0
女朋友问问题	和女朋友的问题	0
开汽车美容店利润怎么样	开汽车美容店的利润怎么样	1
澳大利亚现在是什么季节？	江苏卫视现在播的电视剧是什么	0
求海贼王之情绪果实全本未删节txt	求海贼王之情绪果实未删节txt全本	1
飓风战魂里的超合金陀螺那个最强呢？理由	飓风战魂2中主角的陀螺哪个厉害呢？	0
被人咬了要打针吗？	被猫咬了要打针吗	0
人们常说的“汗颜”是什么意思？	“为之汗颜”是什么意思？	1
请教一个高中地理问题可持续发展的问题	请教一个高中地理气候方面的问题非常感谢	0
现在有什么网络版FPS游戏好玩？	还有什么好玩的FPS网络游戏？	1
形容树很多的成语	形容花很多的成语	0
百度贴吧小尾巴怎么设置	百度贴吧换头像怎么换不了	0
电子信息工程专业就业	电子信息工程就业前景怎样	1
女人最喜欢什么样的男人	什么样的男人女人最喜欢？	1
硬头发男生适合什么发型	男生头发软适合烫什么发型？	0
死前放屁是什么，打一成语	地对空导弹-打一个四字成语是什么	0
这个头像是不是情侣头像的其中一个？	我要一对的卡通的蓝色的情侣头像	0
我舅舅女儿的儿子该叫我什么，	我儿子叫我舅舅家的女儿叫什么	0
吃药打怀孕的孩子肚子会疼吗	怀孕时用东西打肚子对宝宝有影响吗	0
鹿晗弄这个是什么发型？	鹿晗的这个发型叫什么！	1
寻像《和校花同居的日子》类型的小说	小说《和校花同居的日子》里的哈院	0
这是什么电影？五个字	这是什么电影啊五个字	1
给女生取个好听的外号！	帮忙起个好听的女生外号	1
天津到大连船票在哪买？	天津到大连的船票在北京有代售点吗？	0
给下列各自加上偏旁，组成新字再组词	给下列字换偏旁组成新字，再组词	0
电子信息科学与技术就业情况	电子信息科学和技术专业好不好	0
为什么皮皮免费高清影视不能看了？	我的皮皮免费高清影视看不了是怎么回事？	1
广东文艺职业学院怎么样？	广东文艺职业学院的情况？	1
谁可以发给我所有的东京恋爱模样？	求东京恋爱模样网盘或邮箱也行啊朋友	1
猜成语，答案是什么	中的打一成语答案是什么	0
世界上最贵的碗是什么碗？	世界上最贵的菜是什么菜？	0
那个交友网站比较好？	哪个交友网站比较好？	1
请帮我给孩子起个好听的名字！	请各位帮忙，帮宝宝取个好名字！	1
穿越到民国的军事小说	穿越到民国也可以回到现代的军事小说	0
武汉生物工程学院到底怎么样？	武汉生物工程学院好吗？	1
春天是什么颜色的？为什么	春天还有什么颜色的什么花	0
奶茶店要取什么名字好听呢	奶茶店叫什么名字比较好听？	1
求《贵族》天籁纸鸢(完结版)	类似于《守护甜心》的动漫	0
江苏大学的车辆工程实力如何？另外，是211吗？	请问江苏省211大学哪个有大专的？跪求，急哇！	0
做自己，一腔热血，何患得失.什么意思	简单如斯,何患得失。这句话什么意思?	0
什么是女生的秘密	对女生说什么秘密？	0
谁给推荐几本好看的网游小说啊？	谁有好看的网游小说，推荐几本呗。	1
今年最流行什么	今年流行穿什么？	0
重庆电子工程学院是本科吗	重庆邮电大学的电子信息工程怎么样?	0
千金女贼电视剧全集观看地址？	在哪里可以看到千金女贼电视剧全集！	1
什么人不什么填词	什么而什么填词	0
韩语我喜欢你怎么说	我喜欢你很久了韩语怎么拼	0
电子信息工程和计算机科学与技术哪个好?	电子信息工程和计算机科学与技术哪个专业好	1
艾叶碳是什么	什么是艾叶灰	0
用洛必达法则怎么求极限	用洛必达法则求极限。	0
张杰和谢娜离婚是为什么	张杰谢娜离婚是为什么	1
谁帮我注册一个谷歌账户啊	谁能帮我注册一个谷歌账户	1
支付宝充话费充错号码了怎么办	支付宝充值手机话费错了可以退吗	1
什么品牌的拖把池	什么品牌拖把好	0
现在最流行的手机铃声是什么	有什么歌适合做手机铃声的？	0
谁会刷手机天天酷跑金币和钻石？	有谁会刷天天酷跑钻石和金币的？	1
怎样找回支付宝支付密码	支付宝支付密码怎么找回	1
台式电脑可以无线上网吗	手机可以连接电脑上网吗	0
刻舟求剑这则寓言告诉我们什么?	刻舟求剑告诉我们什么道理	1
中山服装批发市场在哪里	青岛小商品批发市场在哪里	0
什么样的女人才算得上性感	女人要做得怎么样？才算聪明	0
怎样用手机在淘宝上买东西	微信上卖衣服怎么了？不可以吗？	0
你的百度空间怎么进啊？	百度输入法怎么打出来空间心形手机标识	0
支付宝怎么绑定银行卡	银行卡怎么绑定支付宝	1
河南农业职业学院这个学校怎么样？	河南农业职业学院学生论坛哪个好？	0
月经为什么又叫大姨妈	为什么管月经叫大姨妈	1
这是鸡血石吗？求鉴定…	这是鸡血石吗？求专家鉴定，	1
海上明月共潮升的上一句是什么	海上明月共潮声上一句是什么？	1
怎么下载天天酷跑全新版本	天天酷跑最新版本外挂下载	0
鸿仕密码箱忘记密码怎么办	密码行李箱忘密码怎么办	0
一部关于芭蕾舞的电影	找一部关于芭蕾舞的电影	1
带有数字的词语有什么？	什么歌什么语带有数字词语	0
帮我猜一下这是什么成语吧。	我想问一下，这是什么成语？	1
小米充电宝怎样查真伪	小米充电宝怎么查真伪	1
北京到成都的火车票	成都到北京的火车票	0
电饭锅可不可以熬中药？	可不可以用电饭锅熬中药？	1
晚上吃什么可以减肥？	晚上怎么睡可以减肥？	0
嵊州哪里有拿回家做的手工活	成都有没有拿回家做的手工活	0
天天酷跑什么时候出闪电骑士？	天天酷跑闪电骑士什么时候出啊？	1
腾讯的游戏那个最好玩？	哪个腾讯游戏最好玩？	1
现在什么手机好用又不贵？	什么手机好用又不贵的？	1
王师北定中原日中的中原是什么意思	王师北定中原日的师是什么意思	0
这个季节西安哪里好玩？	广东附近这个季节哪里好玩？	0
有谁知道这牌子怎么写	谁知道这是啥牌子的？	0
方出神的出什么意思	出神的意思是什么？	0
淘宝刷收藏有什么用呢	淘宝刷收藏有什么好处？	1
怎样能使头发快速长长?	有什么方法可以让头发快速长长	1
脚气怎么治疗	醋怎么治疗脚气	0
好看的喜剧搞笑电影有哪些啊？	有哪些好看的搞笑电影？	1
闺蜜过生日送什么礼物好呢？	闺蜜生日，送什么礼物好呢？	1
朋友搬新家送什么礼物好？	朋友搬新家送什么礼物好？帮帮忙~	1
今天十二生肖开什么奖	十二生肖买什么今天	0
江苏海事职业技术学院怎么样啊	江苏海事职业技术学院怎么样？	1
如何理解和平发展是当今时代的主题	怎样理解和平与发展仍是当今世界的主题	1
什么样的头发好看图片	什么样的手指好看图片	0
求周润发的一部电影。	求周润发的一部电影名	1
米雪的真名是什么？	你的真名是什么？	0
前女友想复合	想和前女友复合	0
天天酷跑怎么领闪电骑士	天天酷跑闪电骑士怎么抽	0
这几张图片是什么动漫？	这几张图片是什么动漫里的	1
寻找既时尚又简单易学的舞蹈？	什么舞蹈最简单易学一些？	0
请问您这个账户之前开过店铺吗？	请问这个之前开过店铺吗？	1
魔幻手机会出第三部吗？	魔幻手机还有第三部吗	1
加速世界到底好不好看？	加速世界讲的是什么呀？	0
求《天空之城》吉他谱！	求《天空之城》完整吉他谱	1
有什么方法能让炫舞宝宝快点长大	QQ炫舞宝宝怎么升级最快？求解！	1
破釜沉舟是什么意思	破釜沉舟的釜是什么意思？	0
汽车的标志都有什么？	标志是三竖的汽车是什么车	0
求桃子老师和他的四个学生漫画	求桃子老师和四个学生漫画	1
我想去香港打工，怎么办呢？	我想去香港打工，怎么办？	1
买苹果手机去哪里买最好	买苹果手机最好去哪里买？	1
三星手机屏幕暗怎么调	三星怎么截屏幕图手机	0
煤油打火机怎么玩	打火机怎么加煤油	0
韩国好听女孩名字姓徐	他姓裴。我姓房。情侣网名怎么起	0
为什么男人总是喜欢别人的老婆呢	为什么男人都喜欢别人的老婆？	1
什么是说明文语言的主要特点	说明文语言的特点是什么？	1
我爱你韩语怎么写？	我爱你用韩语怎么说	0
三甲医院好，还是二甲好？	医院三甲好还是二甲好	1
吴孟达郝邵文释小龙主演的电影	关于吴孟达郝邵文释小龙主演的电影	1
有什么比较好的铃声	有什么歌比较能做铃声的	0
什么化妆品美白效果比较好？	什么化妆品美白效果好呢？	1
哪个国家获得世界杯次数最多？	世界杯哪个国家赢得最多	1
谁介绍几部好看的电影！	谁介绍几部好看的电影来|	1
小米手机是国产的吗？哥哥姐姐，回答一下	小米是那国手机。求解。属于国产吗？	1
办理中国银行信用卡怎么样？	邮政银行什么时候才有信用卡申请	0
为什么睡醒了之后还困呢?	为什么睡醒了还觉得困啊	1
恩，这边给您从新发送操作一下可以吗？	这边给您发送，您从新操作一下可以吗？	1
辽宁机电职业技术学院好吗？	辽宁机电职业技术学院好么？	1
暗黑魔法师崛起大理石手	暗黑魔法师崛起魂法师加点	0
今天早上没吃药，感觉自己萌萌哒	今天没吃药感觉自己萌萌哒！	1
梦幻西游为什么打不开？	为什么我的梦幻西游打不开呢	1
谁是中国最好看女人？	中国最好看的女明星是谁	0
全国计算机等级考试二级哪个最简单	全国计算机二级考试哪一个科目最简单？	1
一个五个字的游戏名字，求好听的	求5个字的游戏名字``要另类好听的	1
时空猎人游乐版怎么改密码	时空猎人游乐版怎么修改密码	1
苹果手机震动怎么调	苹果手机怎么不震动	0
杭州临平附近哪里有钓鱼的好地方？	杭州的朋友回答，杭州莫干山路那个地方可以钓鱼？	0
请问怎么申请企业知道账号？	现在企业平台关闭申请了么？	0
搜狗拼音输入法不能在贴吧上用吗	暖宝宝贴贴在哪最暖和	0
搜片神器为什么搜不到片	为什么搜片神器搜不了了	1
求糗事百科邀请码，谢谢了	想注册糗事百科邀请码哪里有	1
自然科学与社会科学、人文科学研究的共同点	自然科学研究方法对人文社会科学研究有何影响？	0
什么牌子的减肥药比较好？	什么牌子的减肥药效果好？	1
怎么在手机上录制视频啊	怎么在手机上录制视频。	1
梦幻西游序列号有什么用	梦幻西游什么序列号最好	0
专科机械工程专业好吗	河海大学机械工程专业好吗	0
为什么土豆网上有些视频不能下载?	为什么在土豆下载了视频不能看	0
这个图什么意思？内涵图…	内涵图，这图是什么意思？内涵	1
一叶子新鲜面膜有什么功效？	一叶子新鲜面膜功效是什么？	1
艳怎么写草书	草书雪怎么写	0
木吉他可以玩摇滚吗？	天天微赚钱能提的出来么	0
今年冬季最流行什么款式的衣服？	今年冬季最流行什么款式的服装	1
您联系对方进行查询邮箱支付宝账户的收支明细核实资金的到账情况，辛苦您了。	辛苦您联系对方进行查询账户的收支明细核实资金到账情况，辛苦您了。	1
赛尔号改密码	给个赛尔号密码	0
英雄联盟加速器哪个好	英雄联盟用什么加速器最好	1
怎样才能下载旧版本免费书旗小说	我要下载旧版免费书旗小说	1
小学说明文例文，五年级	小学五年级说明文范本	1
上海哪里租房子便宜？	上海远郊哪里租房便宜？	0
请问有什么好的听歌软件介绍？	有什么好的听歌软件没有？	1
天天酷跑为何总是登不进去	天天酷跑为什么登录不进去	1
老虎挂念珠的歇后语后半部分是什么？	老虎挂念珠的歇后语是什么?	1
有什么好的名人传记，推荐一下	麻烦各位推荐些名人传记?	1
如何破解手机服务密码	如何破解移动服务密码	0
头发发质很差，怎么办？	发质差怎么办，而且很毛躁？	1
蔡的草体字怎么写	辉的草体字怎么写？	0
最心疼的人只有你粤语版是什么？	最心疼的只有你的粤语版叫什么	1
什么叫真土豪	什么是土豪？	0
搞笑电视剧叫什么猫	什么电视剧最搞笑？	0
男朋友生日送什么有创意的礼物比较好？	男朋友过生送什么礼物好呢？要有创意的	1
肾病综合症吃什么盐	肾病综合症吃什么药	0
宋代足球小将第二部在那看？	在哪看的宋代足球小将第二部	1
什么叫等腰三角形的腰	什么叫等腰三角形？	0
长的第二笔是什么	匪的第二笔是什么？	0
给姓于的小女孩起名	给以姓牟小女孩起名	0
洗面奶有什么用	什么洗面奶好？	0
聚美优品到底有没有假货呢	聚美优品有没有假货呢	1
我姓高我心什么	我姓罗，我心什么？	0
加减乘除少一点是什么字？	猜字谜；加减乘除少一点！是什么字？	1
腾讯抄袭彩虹城了？出来个洛克王国	貌似彩虹城被腾讯的洛克王国抄袭了？	1
房地产价格的影响因素有哪些？	影响房地产价格的因素有哪些？	1
米是什么结构什么部首	看是什么结构，部首是什么	0
谢娜真的和张杰离婚了吗	张杰真的要和谢娜离婚吗	1
小黄人快跑为什么下不了	小黄人快跑为什么玩不了？	0
过年回家给父母带些什么礼物好呢？	回家过年送什么礼物给父母好呢？	1
河南化工职业技师学院怎么样？	河南化工职业学院怎么样？	1
什么东西能够去除冰箱的异味呢？	有什么可以让冰箱去除异味？	1
离张家港最近的安徽省城市	安徽省在全国离那个省最远	0
小孩没身份证可以坐高铁吗？	没有身份证的小孩可以坐高铁吗	1
复仇者联盟2高清完整版	〈复仇者联盟2〉完整版高清	1
精妙绝伦什么意思	精妙绝伦的伦什么意思	0
淘宝怎么报名天天特价	淘宝天天特价怎么进去	1
洛克王国水蓝蓝在哪里	洛克王国到哪里去捉水蓝蓝	0
怎么下载侠盗飞车罪恶都市游戏	侠盗飞车罪恶都市下载完后怎么进入游戏	0
轮廓的廓是什么意思？	轮廓是什么意思啊	0
死了的人还可以活过来吗拜托各位大神	人死了会不会活过来?求大神帮助	1
不想上班，编个什么理由请假好呢	不想上班，请假最好理由是什么？	1
想要学习一些个人投资理财知识，哪个网站靠谱？	想学习投资理财知识，去什么网站好？	1
在手机淘宝上怎么申请退款	请问在手机淘宝上怎么申请退款呀	1
侠盗飞车秘籍的飞机怎么弄	侠盗飞车秘籍飞机怎么弄	1
有没有好听的网名？女生.最好简单一点	伤感长版女生网名、最好带点唯美的无助…	0
哪款手机音乐播放器最好？	什么手机音乐播放器最好	1
什么牌子的黑巧克力好吃？	巧克力什么牌子的好吃	0
情侣之间亲密的称呼有哪些呢？	情侣之间就亲密的称呼有那些…	1
包皮垢是什么意思？	切包皮是什么意思	0
什么的空气	什么是空气管	0
怎么查询手机号码机主姓名	怎么查询手机号码姓名	1
广州哪里有卖隐线的魔术店？	广州哪里有卖魔术道具的店呢	0
家里电脑连不上无线网络，手机却能	为什么笔记本连不上无线网络,手机可以连上	1
室内设计师该如何创业？	室内设计师就业前景如何	0
中国移动怎么查流量	中国移动怎么刷流量	0
很抱歉，这个是无法提供的。	很抱歉，这个无法提供的	1
你有英语学习辅导报的答案？	谁有英语辅导报答案？	1
全民飞机大战怎么刷钻石	全民飞机大战的钻石怎么刷	1
晚上戴胸罩睡好吗	胸罩晚上要戴吗	0
西安康复路的交广大楼具体位置在那~？	西安康复路附近哪里有大点的超市？	0
用不管什么一定什么造句	用不管什么还是什么总是什么造句	0
包工头接的活工地上受伤了，找谁赔偿？	我是公司员工，在工地上受伤，请问赔偿标准？	0
为什么大象的鼻子那么长	大象的鼻子为什么那么长	1
怎么增加新浪微博的粉丝。	新浪微博可以买粉丝怎么增加	0
腰间盘突出的人可以练瑜伽吗？	请问有腰间盘突出病的人可以练瑜伽吗	1
摸摸扎什么意思	什么意思摸摸摸	0
老师怎么处理这样的学生	老师打学生怎么处理啊？	0
别告诉我你不会	我不会告诉你	0
男主角是龙的小说有哪些	小说男主角姓甄的都有哪些	0
有什么简单易学又好看的发型？求大神帮助	有什么好看简单易学的舞蹈教学视频啊。	0
疯狂猜成语有个梨蓝子是什么意思	疯狂猜成语有个假人箭坛子是什么意思	0
最近有什么好看的电影？不要恐怖片	有哪些好看的电影？不看恐怖片	1
我想和妈妈睡觉怎么说？	和妈妈睡觉，怎么做？	0
韩国有没有好看一点的穿越剧	有没有好看的韩国校园爱情电影	0
江苏科技大学苏州理工学院几本	江苏科技大学苏州理工学院是几本	1
孕妇奶粉哪个牌子的好？	哪个牌子的孕妇奶粉好？	1
睾丸炎吃什么约	狗睾丸炎吃什么	0
属兔的和属狗的在一起好吗	属狗的和属马的可以在一起吗	0
我要下载时空猎人破解版	时空猎人破解版怎么下载	1
那个牌子的强光手电比较好	强光手电哪个牌子的好啊	1
男人和女人性交时什么情况下会怀孕呢	为什么女人被强奸怀孕的几率那么大？	0
丑女多作怪这句话说的一点都没错	为什么是丑人多作怪而不是美人多做怪?	0
找异界魔武双修的小说	求异界的小说主角魔武双修的	1
介绍一些可靠的电影下载网站	求一些网站可以下载专辑MV的	0
男性的睾丸疼痛是什么原因？	引起睾丸疼痛的原因是什么？	1
疯狂猜图，品牌，3个字，求真相？	疯狂猜图。品牌。三个字。求答案	1
君子兰怎样？	君子兰怎么养？	0
请从心理学角度解释我的梦谢谢	请从心理学角度分析一下这个梦，谢谢	1
问下这是什么字体？谁知道告诉一下，谢谢。	这个是什么字体谁知道，告诉我一下谢谢	1
手机版我的世界怎么玩生存	谁能玩我的世界手机版？远程联机	0
修改符号修改病句	修改病句用符号修改	0
山东艺术学院那个专业好,	山东艺术学院什么专业最好	1
稀罕是什么意思？	人稀罕至是什么意思	0
全职妈妈适合做什么工作呢？	全职妈妈该做什么工作合适？	1
空调万能遥控器怎么解锁	万能空调遥控器怎么设置	0
现在流行什么发型女生	现在流行什么女生发型	1
中国现代远程与继续教育网怎么打不开？	中国现代远程与继续教育网打不开	1
大家推荐一些好玩的网页游戏给我吧！	有没有比较好玩点的网页游戏，大家推荐一下~	1
四川化工职业技术学院今年收分	四川化工职业技术学院新生交流群	0
中国陶瓷史学科的两大里程碑陈万里	中国的陶瓷历史渊源？	0
北京免费的公园有哪些？	北京有哪些免费的公园啊?	1
送女朋友什么生日礼物好	送男朋友什么生日礼物好？	0
一年四季，你最喜欢哪个季节，为什么	你最喜欢哪个季节的树林为什么	0
办理财哪个银行最好呢	农村信用社和邮政储蓄银行哪个好	0
移动流量不够用怎么办？	流量不够用怎么办？中国移动	1
信用卡淘宝支付限额么	怎么改淘宝的账户名？	0
什么丰胸产品有效呢？有没有好一些的	现在有什么样的丰胸产品好？有效安全	1
办公室里适合养什么植物？	这是什么植物？养在办公室的	0
手机解锁密码忘了怎么办？诺基亚2730c	中兴手机解锁密码忘了怎么办	0
这些是什么味道的	家的味道是什么	0
谁帮我起个好听的游戏名字	给我起个游戏名字，要好听的！	1
在哪里可以下载造梦西游修改器	造梦西游手机版的修改器这么下载	0
购买银行理财产品有风险吗	银行买理财产品有风险吗	1
狗与什么生肖相克	兔和什么生肖相克	0
你这么有才你家里人知道吗？	你这么叼家里人知道吗	0
电脑老是自动关机再自动开机怎么回事	电脑为什么老是自动关机开机	1
淘宝无法登陆，该怎么办？	无法登陆淘宝怎么办？	1
我是什么脸型，适合中分吗	中分适合什么脸型？	0
我是流产狗，妇科炎症，吃什么消炎药好些	急！妇科炎症打的消炎针再吃消炎药不好吗？	0
小米4和华为荣耀6哪个好	华为荣耀7和小米4哪个好	0
5朵玫瑰代表什么意思	3朵玫瑰代表什么意思？	0
韵达快递什么时候放假	过年快递公司一般放假到什么时候	0
钓鱼用什么饵料好？	藕田钓鱼用什么饵料	0
请问这个围巾的花样叫什么？	这围巾打的是什么花样的？	1
新浪微博怎么取消邮箱绑定	新浪微博怎样解除邮箱绑定	1
有什么好听的手机来电铃声大家推荐一下	有没有好听的手机铃声，推荐一下	1
有什么好听的游戏名字？	有没有好听的游戏名字？	1
我的世界皮肤站	求我的世界苦皮肤	0
豆花文救赎+背叛替身玩偶	求豆花文背叛监狱风云	0
开网店怎么找代理	怎样开网店代理	0
请问各位大神！此字体是什么体！求告知	求大神这是什么字体！求大神告知！	1
快乐大本营主持人待遇资料	快乐大本营主持人的资料	0
求类似于植物大战僵尸这样的单机小游戏？	推荐几款类似于植物大战僵尸的游戏	1
麻烦您查询一下垃圾信箱看一下	麻烦查询一下垃圾信箱看一下	1
郑州轻工业职业技术学院	郑州轻工业民族职业学院	0
求《伯里曼人体结构绘画教学》电子书	求《伯里曼人体结构绘画教学》	1
秦时明月何时出君临天下？	秦时明月之君临天下什么时候出？	1
圆脸女生适合什么发型呢？	圆脸女生适合什么发型？	1
去细纹的眼霜哪个好？帮个忙啊？	去细纹眼霜用什么？去细纹眼霜哪款好？	1
我的世界这是什么材质包	【我的世界】这个是什么材质包？	1
淘宝网登陆不了，这是怎么了？	为什么淘宝网登陆不上去了？	1
我的支付宝为什么没有花呗？	支付宝的花呗我为什么没有？	1
求教部落冲突关联电脑教程	部落冲突电脑版怎么移动建筑物	0
水光潋滟晴方好后前是什么？	水光潋滟晴方好的后句是什么？	0
包皮系带撕裂了怎么办？	包皮系带撕裂了怎么办啊	1
这个交通标志是什么意思。	这个交通标志代表什么意思啊？	1
为什么录音时话筒没有声音？	为什么耳麦有声音话筒没声音	0
韩束的化妆品好用吗？	请问韩束化妆品怎么样？好用吗？	1
哪个银行信用卡加油有优惠	哪家银行信用卡加油有优惠	1
高分子材料与工程，这个专业怎样呀	高分子材料与工程这个专业好不好	1
成都哪家妇科医院好？	成都妇科医院哪家好啊？	1
你好，我可以叫你妈妈吗？	谁可以借钱给我吗，急用啊	0
如何能把淘宝店铺做好做大做强！	淘宝店铺怎么样才能够搞好求大神帮助	1
华为手机和三星哪个好	手机三星好还是华为好	1
求一部好早好早漫画的名字	寻一部动画片名字么么哒	1
模板是什么啊2	什么是模板	0
求男孩不烫发好看一些的发型	有没有好看的男穿女小说	0
和别人打架检讨书该怎么写	老婆给别人生孩子怎么办	0
梦见自己做春梦，是什么意思啊	男朋友做春梦梦到我什么意思？	0
快毕业了送什么礼物给老师好？	毕业了，给老师送什么礼物纪念？	1
武媚娘传奇和甄嬛传哪个好看？	甄嬛传和武媚娘传奇哪个好看	1
谢娜为什么和刘烨分手？	为什么谢娜和刘烨分手拉？	1
银行卡不用了需要注销么。	银行卡不用了，需要注销吗？	1
给你带来不便了，辛苦您保持电话畅通，大概20分钟会联系您，辛苦您了。	请您放心，关闭页面后请等待20分钟左右，请您保持电话畅通。	1
什么牌子的肉松饼好吃	什么牌子肉松好吃	0
微信朋友圈里的消息怎么看？	微信朋友圈里别人的发表怎样复制	0
大话西游之月光宝盒中的日语翻译及中文读法	大话西游之月光宝盒中的音乐	0
迅雷会员怎样免费得到	怎样免费获得迅雷会员	1
为什么显卡驱动安装不了有图	显卡驱动安装不了，为什么？	1
创维电视遥控器坏了，怎么办	创维电视遥控器无缘无故的坏了，怎么办？	1
初中毕业在家自学能参加高考吗	高中生在家自学能参加高考吗	0
小南瓜是什么意思？	南瓜妹什么意思？	0
求个哔哩哔哩的邀请码	求个哔哩哔哩邀请码啊	1
20世纪最经典的一部爱情电影是什么	20部不可错过的经典系列电影？有哪些啊？	0
怎么制作我姓闫的图片	我姓陈图片怎么制作	0
头发容易出油，用什么洗发水好？	头发爱出油，用什么洗发水好使？	1
怀孕都有什么症状？什么特征	怀孕六个月有什么特征区分男孩女孩吗？	0
创意家居饰品店生意怎么样	创意家居饰品店前景怎么样？	0
什么乌云	乌云像什么	0
土生土长猜一生肖是什么？	土生土长是什么生肖？	1
孕妇梦见捡煤什么意思	孕妇梦见猪什么意思	0
女生今年最流行什么发型？	今年最流行的女生发型是什么？	1
寻找一部关于西游记的电影？	找一部搞笑的西游记动画片	0
华为手机和三星哪个好	三星手机好还是华为好	1
各位大神学霸，求解题过程～	初一英语求答案大神学霸谢谢	0
求东方幻想乡的原创同人小说	求东方幻想乡同人小说	1
属兔和属狗相克吗？	属虎和属狗相克吗	0
一什么大雁	大雁吃什么	0
英语音标怎么读？	英语音标怎么拼阿	0
在哪儿看我的百度财富值	我的百度财富值去哪了	0
问道法宝怎么用？	问道没法宝怎么连	0
雪中送炭的雪是什么意思	雪中送炭的意思是什么？	0
脸上坑坑洼洼的怎么办？	脸上坑坑洼洼怎么办？	1
为什么人们都喜欢讲是非？	为什么老一辈的人喜欢无中生有，搬弄是非？	0
和尚用气功治病，是不是真的	请问气功治病是不是真的？	1
五笔输入法哪个最好用？	哪个五笔输入法最好用?	1
浦发银行股怎么样	浦发银行怎么样？	0
风干的牛肉怎样才能松软做菜啊?	买来的风干牛肉是不是生的呀	0
PQ分区魔术大师使用方法	魔术分区大师9.0合并分区	0
“水果之王”到底是哪种水果?	什么水果被称为“水果之王”	1
最新的电视剧是什么？	最近有什么好看的电视剧	0
天天酷跑在那里下载破解版	天天酷跑破解版在哪里下载	1
经常上火嘴唇起泡有什么好办法吗	嘴巴上火起泡，什么方法最快去掉？	1
求一个百度账号	求一个百度云账号。	0
核桃去皮后怎么洗	鲜核桃怎么去皮？	0
求一个哔哩哔哩弹幕网的会员邀请码！	求哔哩哔哩弹幕网的会员邀请码！	1
人定胜天的胜是什么意思	人定胜天是什么意思？	0
大家觉得NBA里谁最厉害？科比怎么样？	湖人最厉害的是谁?是不是科比?	0
有没有什么棋牌游戏适合上班族玩的？	有没有什么适合上班族玩的游戏？	1
有什么工作一般是包吃住的	有什么工作只做半天的！	0
黑人为什么不喜欢吃黑巧克力	黑人为什么喜欢吃黑巧克力？	0
外地人能在上海开出租车吗。	外地人可以在上海开出租车吗	1
谁知道日语フルモード是什么意思	谁知道インモールド的日语意思？	0
刘海剪短了，怎么快速长长？急.	刘海长了想定型为中分，有什么快速的好办法？	0
移动的手机能改成电信手机吗	移动手机可以改成电信手机吗	1
鹿鼎记韩栋版47集什么时候更新	新鹿鼎记韩栋版每周什么时候更新	0
歇后语骑驴看唱本的后一句是什么	骑驴看唱本后一句是什么歇后语	1
这个卡通人物叫什么名字呀？	代言某服装的卡通小狗叫什么名字？	0
爱繁体怎么写？	繁体丰怎么写？	0
手机短信删除了可以恢复查看吗？	手机短信内容删除了能恢复吗？	1
荣华富贵享不尽是什么生肖	荣华富贵是指什么生肖	0
佛教中的般若是什么意思呢？	佛语中的般若是什么意思？	1
婴儿手推车多少钱婴儿手推车什么牌子好啊?	各位，婴儿手推车多少钱婴儿手推车什么牌子好啊?	1
看这竞彩足球是在买什么	谁知道这是在西安哪里？	0
手机电信卡有什么套餐	中国电信手机套餐有哪些？	1
怎么取消迅雷会员自动续费	迅雷光翼会员怎么取消自动续费	1
北京师范大学到798艺术工厂坐地铁	北方工业大学到798艺术工厂	0
盗墓笔记蛇沼鬼城全集求	求盗墓笔记蛇沼鬼城全集	1
澳洲椰子水怎么样	澳洲椰子水怎么喝	0
我要问问题，为什么没有了	为什么，要我问问题呢。	0
广东文艺职业学院怎么样？	请问广东文艺职业学院怎样?	1
铠甲勇士拿瓦里面谁最厉害	铠甲勇士拿瓦中谁最厉害？	1
买鞋子去那个网站比较靠谱	哪个网站买鞋子比较靠谱	1
谁有这个小女孩大的图片	图片中的小女孩是谁	0
韩国灌装的丽得姿面膜最新版包装到底什么样？	丽得姿面膜扫出来是一个韩国网站？怎么回事	0
淘宝怎么报名天天特价	淘宝天天特价必须打几折呢	0
淘宝上买东西可靠吗？	在淘宝网上买东西安全吗？	1
什么东西手拿不住。	手拿不住东西是什么病	0
无瑕的意思是什么	无瑕中的瑕字什么意思	0
《生肖守护神》的大体内容是什么？	《生肖守护神》讲的什么?	1
葫芦娃修改器天天酷跑怎么用	用葫芦娃修改器怎么开天天酷跑外挂	1
超市的防盗扣怎么打开	服装店的防盗扣怎么打开	0
油麦菜怎么做	油麦菜怎么吃好	0
送女朋友礼物什么最好？	送女朋友什么礼物最好？	1
《风雨哈佛路》观后感600，急	求《风雨哈佛路》观后感？	1
我知道了用日语怎么说	不知道就算了用日语怎么说	0
为什么每天早上醒来都肚子疼	为什么经常肚子疼每天早上	1
怎么在百度知道留链接啊！	怎么样才能升级在百度的知道里	0
上海工程技术大学和辽宁工程技术大学哪个好	上海工程技术大学好还是辽宁工程技术大学好	1
网上有没有赚钱的工作	网上有什么赚钱的工作	1
旧上海的一部电视剧名	好像关于旧上海的一部电视剧	1
请问图片中的是什么动物？	这个动物是什么？下面有图片	1
即更刮目相待的刮是什么意思	刮目相待的待是什么意思	0
买鞋子去那个网站比较靠谱	从哪个网站找工作比较靠谱	0
有什么可爱的卡通情侣头像	有什么好看的带字的情侣头像	0
谁有三国志11水浒武将鲁知深的3D光头形象啊	谁有三国志11的水浒武将官方50人的头像包	0
成龙的最新电影是什么？	成龙最新的电影是什么？	1
钓鱼主线怎样连接子线	钓鱼时主线和子线怎么绑	1
在广州谁有工作介绍吗	广州至贵阳火车走的是什么线？	0
这是哪个动漫里的人物吗？	这是哪个动漫人物还是什么？	1
水宝宝防晒怎么样	水宝宝防晒棒怎么用	0
北京建筑工程学院怎么样？	北京建筑工程学院怎么样阿	1
韩国短道速滑为什么那么强大？	韩国的短道速滑怎么那么强?	1
世界上最帅的明星是谁	世界上最帅的篮球明星是谁、	0
什么是大公仔啊	这个是什么公仔	0
两点十八，饿了找它猜一字	两点十八，饿了找它，猜个字	1
哪里有针对英雄联盟的免费加速器啊？	迅游加速器好用吗？玩英雄联盟加速效果怎样？	0
是的，请问您的身份证后八位可以提供一下吗？	不客气，能为您服务是我的荣幸。请问您的身份证后八位可以提供一下吗？	1
姐姐的孩子管我叫什么	姐姐家的孩子是我什么	1
绿菊花什么意思	菊花嘴什么意思	0
什么手机好用，我想买	用手机学习英语，用什么软件好？	0
光大银行信用卡怎么网上申请	网上申请光大银行信用卡怎么激活	0
这个人物是哪部动画片里的？	这人物是哪部动画里的?	1
什么牌子的强光手电好？	强光手电什么牌子好？	1
王俊凯的头发是梳向那边	王俊凯的头发是在哪里剪的	0
在线玩家最多的网络游戏是什么？	什么网络游戏人最多？	1
最好的锁屏软件是什么	电脑怎么调显卡啊这里哪个是啊	0
比比皆是的皆是什么意思	比比皆是什么意思	0
日本语ない是什么意思	日本语このやろ是什么意思	0
会计电算化需不需要下载软件？	会计电算化软件在哪下载？	0
小孩早上每天喊肚子疼，是怎么回事?	每天早上起床肚子疼是怎么回事？	0
现在上海哪个电子厂好？	上海哪个电子厂比较好	1
常州淹城春秋乐园好玩吗？	淹城春秋乐园各好玩的项目是否还要收费？	0
母鸡啊什么意思	肯母鸡什么意思	0
世界是先有男人还是先有女人	世界上是先有男人还是先有女人	1
求一本穿越古代言情小说	求一本古代穿越言情小说	1
孔雀翎第二部什么时候播出啊	孔雀翎什么时候出第二部？	1
怎么手动安装驱动程序啊？	怎么安装手机的驱动程序	0
急求个人简历表格空白	急求个人简历空白表格	1
最好玩网络游戏有那些	现在最流行的游戏有哪些	0
青春派主题曲是什么	撞青春主题曲叫什么	0
初一到十五有哪些讲究?	大年初一到十五有哪些讲究	1
我的配置能玩刺客信条吗？	这个配置能玩刺客信条吗？	1
广东白云学院和广东培正学院哪个好？	广东培正学院好,还是广东白云学院?	1
免费打电话的软件有没有？	有没有免费打电话的软件?	1
魔兽争霸3地图编辑器手册	魔兽争霸官方战役中文版地图.rar	0
我的世界启动器在哪里下？	我的世界启动器下完怎么用	0
亲爱的用韩语怎么说	亲爱的韩语怎么写？	0
河南美女多吗	有河南的美女吗	0
史上最有名的刺客，不就是最失败的刺客？	史上最有名的船长是谁啊？大神们帮帮忙	0
切西瓜的游戏怎么联网啊	手机游戏切西瓜.要钱么	0
用什么成语来表示不知道能走多远	读了他你能想出什么四字词语	0
人的肝在哪个位置图	肾在哪个位置图	0
怎样免费体验迅雷会员	迅雷会员怎样免费得到	0
这位女优名字叫什么？	这位女优叫什么名字？	1
我姓蒋我心什么？	我姓龙我心什么	0
我想你，我的爱用日语怎么说？	我对你的爱用日语怎么说	0
秋天的山是什么颜色？	秋天是什么颜色的	0
找一部美国吸血鬼的电影	找一部美国的吸血鬼电影	1
请推荐几本好看的小说	求推荐几本好看的小说	1
现在房地产行业好做吗	现在开始做房地产好吗	1
是的，非常抱歉，给您带来的不便，敬请谅解。	非常抱歉，给您带来的不便，敬请谅解。	1
谁有穿越火线踏空录像文件啊	穿越火线踏空跳录像高分求！	1
苏州怎么样？	和联苏州怎么样	0
谁可以帮我做一个小说封面？	谁能帮我制作小说封面？	1
求一部穿越小说的名字	求一部穿越类的小说名字	1
化学变化中最小的粒子是什么	化学变化中最小粒子是什么？	1
第一届世界杯在哪里举行	第一届世界杯在哪举行	1
联想手机好还是华为手机好？	移动，联通和电信哪个宽带好？	0
请认真和我恋爱的游戏	请认真和我恋爱游戏种子	1
银行理财产品和余额宝哪个收益高	余额宝跟银行理财产品哪个利息高	1
手机编程需要什么语言	手机编程学习什么语言	1
一般笔记本电脑的主板要多少钱啊	有卖鸽子的吗，有多少要多少	0
小学苏教版五年级上册习作六	苏教版小学六年级上册习作3	0
她从小在国外长大英语翻译。	英语翻译，关于国外高中化学的！	0
喜出望外是什么意思？	喜出望外的望是什么意思	0
用手机能注册淘宝账户吗	用手机可以投诉淘宝卖家吗？	0
时空猎人有破解版吗？	时空猎人破解版谁有？	1
怎么设置贴吧个性签名	贴吧怎么设置个性签名？	1
男朋友跟我说想吃豆腐是什么意思？	一个男的说他要给我卖豆腐是什么意思？	0
侠盗飞车联机秘籍是什么吗?怎么输秘籍啊！	侠盗飞车5怎么联机啊？最好不要钱	0
笔记本电脑打字出数字	笔记本电脑键盘怎么不能打字	0
公务员好还是做生意好？	好粗好大哥哥轻一点疼	0
推荐个好的单机游戏下载网站	推荐几个好的单机游戏下载网站!	1
豆浆和什么不能一起吃？	豆浆不能和什么一起吃	1
微不足道的意思是什么	微不足道的道昰什么意思	0
真的能打字在网上就能赚到钱吗？	身份证掉了可以去可以坐高铁吗	0
天冷了提醒女友注意保暖的说说	天冷了写给女友让她注意保暖	1
德州唯一视觉婚纱摄影工作室怎么样?	遂平婚纱摄影唯一视觉招化妆师吗	0
妈妈再爱我一次	妈妈再打我一次	0
碳是什么颜色	铱是什么颜色	0
没身份证的一米五以上小孩怎么买高铁票	未成年小孩还没办身份证怎么买高铁车票	1
英国种什么样的树	英国馆是什么样的	0
蝉的寓意是什么？	一凡是有什么寓意	0
孕妇吃什么可以补钙？	孕妇在什么时候可以补钙	0
无糖食品真的没有糖吗？	无糖食品是否真的无糖？	1
这是什么种类的狗	这是什么种类的鸟	0
谢谢用日语怎么说？	谢谢用日语怎么写？	0
北京的饭哪里最好吃？	北京哪里的卤煮最好吃	0
深圳有没有买茶杯犬？多少钱一只？	淘宝网有没有茶杯犬卖？多少钱一只？	0
哪个护肤品好	在哪买护肤品好	0
人最害怕没有什么？	没有害怕叫什么	0
燕子飞，兔子跳是什么意思？	会飞的兔子是什么植物的种子	0
关于DNF女气功刷异界的问题	86版本女气功的加点问题。	0
遇到喜欢在背后搬弄是非的同事怎么办呢	面对喜欢搬弄是非的同事该怎么办	1
房地产公司人力资源工作具体做什么的	房地产公司招土木去做的工作是什么？	0
我的世界村民蛋怎么得	我的世界怎么训村民	0
为什么外国人冬天不穿秋裤？	为什么在外国人看来，穿秋裤很老土？	0
什么水取之不尽用之不竭打一种水	什么水取之不尽用之不竭，猜生肖	0
爆你菊花是什么意思啊？	贴吧里常说的司马是什么意思？	0
八年级物理课堂练习册答案	八年级物理新课程练习册答案	0
杨幂喜欢谁？	谁喜欢杨幂	0
三星手机怎么解锁	捡的三星手机怎么解锁	0
推荐几款好玩的安卓横版格斗或冒险类型的游戏	求手机好玩的格斗横版通关游戏，一定好评。	0
有什么好玩的单机狙击手游戏？	有什么好玩的狙击类单机游戏？	1
安徽城市管理职业学院…好不好？	安徽城市管理职业学院今天来马鞍山招生？	0
火车票好买吗	买火车票吗？	0
请问这是什么蛇	请问这是什么鱼	0
美发的行业好不好，有前途吗？	学习美发，这行业有前途吗？	1
植物大战僵尸无限钻石	如何让植物大战僵尸钻石无限	1
大学生做什么兼职好？	手机上做兼职是什么工作？	0
大西，太原至西安高铁何时开通，车辆在站在哪里	太原到西安的高铁票在大同能买不	0
在哪里可以检查艾滋病	龙岗哪里可以检查艾滋病	0
如何在百度贴吧发起投票？	怎么在百度贴吧发起投票	1
苹果手机怎么更改耳机模式	苹果手机怎么调整耳机模式	1
马尔代夫是哪个国家的	手机三星是那个国家出的	0
机械工程及自动化专业有何就业优势	机械工程及自动化专业哪些学校较强?	0
这个头像上的女的叫什么	谁知道这头像里的女的是谁	1
求吾爱破解网的账号或者邀请码？	谁能给个吾爱破解论坛的账号或邀请码谢谢了	1
类似鬼吹灯之类的小说	类似盗墓笔记，鬼吹灯的小说	1
如何辨别浪琴手表真伪？	如何辨别卡地亚手表真伪？	0
手机流量经常不够用怎么办？	手机流量总不够用怎么办？	1
杞人忧天是什么意思	杞人忧天的忧是什么意思	0
谁给我找点好看的图片做头像？	给些好看的图片做头像	1
哪里有免费的无损音乐下载，	那里有无损音乐免费下载？	1
用户口本能买火车票吗？	用户口簿可以买火车票吗	1
属水的五行有哪些？	五行属水的字有哪些。	0
猫捉老鼠狗看门的下一句是什么？	歇后语-猫捉老鼠狗看门后面是什么？	1
一袭破衫的袭是什么意思	一袭破衫是什么意思？	0
武媚娘传奇第几集武媚娘和李世民浴池激情	武媚娘传奇里第几集李世民送给武如意狮子鬃	0
低血压高吃什么药	吃什么补低血压	0
晚上吃苹果好吗	晚上吃苹果会胖吗	0
叔叔的老婆叫什么？	我叔叔叫我老婆叫什么？	0
我最喜欢听的一句话作文	你最喜欢的一句诗作文	0
郑州整形鼻子需要多少钱呀	郑州鼻子整形一般需要多少钱	1
用豆浆机榨苹果选择超浓香榨出来的好喝吗	豆浆机榨苹果汁每次放几个苹果	0
为什么黄晓明版鹿鼎记不能缓存	为什么黄晓明版鹿鼎记打不开	0
这是什么鸽子，大概多少钱？	这是什么鸽子？值多少钱？	1
类似美国小鬼当家的电影	询问类似小鬼当家的电影	1
淘宝会员名可以修改吗？	淘宝会员名可以更改吗？	1
请问新生活化妆品怎么样啊？	新生活化妆品怎么样呀？	1
成都海昌极地海洋公园地址	成都海昌极地海洋世界	0
请帮忙推荐几款练习拼音打字的软件，拜托了	谁可以帮我找一个练习拼音打字的软件呢？	1
高中化学实验题	高中化学实验	0
有哪些好玩的三国策略游戏，不要网游。	好玩的策略型三国网页游戏，有人推荐吗？	1
湖南科技大学有没有大学生团契啊	湖南科技大学理发店哪儿最好？	0
小心眼的反意思是什么	朝辞白帝彩云间的辞是什么意思	0
聚来宝真的能赚钱吗？	聚来宝真的可以赚钱的吗？	1
冬天怎么搭配衣服才好看	冬天怎么搭配衣服好看？	1
天天酷跑魔女娜娜配那几个坐骑好	天天酷跑上魔女娜娜配哪个坐骑好	1
额头高的女明星	额头低的女明星	0
什么歌最适合情人节？	情人节不适合放什么歌	0
改马甲是什么意思	我是马甲是什么意思啊	0
油价什么时候会下调？	明天日子怎么样？谁会看？	0
为什么我买彩票总不中奖？	我为什么买彩票老是不中奖？	1
辽宁建筑职业技术学院到底好不好？	辽宁建筑职业技术学院好不好	1
宫外孕早期有什么症状？	宫外孕早期症状都有什么	1
怎样退出腾讯游戏公会	怎么退出腾讯游戏公会？	1
请您稍等两分钟，小二正在快马加鞭的努力给您查询	您好，请您稍等片刻，云小二这就立刻为您查询哦。	1
指甲上有凸起横纹是怎么回事	指甲上有横纹突起是怎么回事	1
爱是你给我的毒是什么意思	女人对男人说我吃你是什么意思	0
过下面任意两点画一条直线，你能画出几条直线	过下面任意两点画直线．你能画出几条直线	1
在网上可以转账吗？农行的转到建行的~	在网上农行可以转账到建行吗？	1
我这里查询到您现在没有开通短信校验服务	您好，这边帮您核实到您未开通短信校验服务，不能享受该服务提供的短信校验。	1
辽宁商贸职业技术学院哪个专业好？	辽宁商贸职业学院和辽东学院那个好？专科	0
帮我把名字翻译成韩文！	谁能把我名字翻译成韩文。	1
高中所有物理公式的总结	求高中所有物理实验名	0
最好的军事网站是哪个	军事网站最好的是那个	1
谁能告诉我，这个世界上到底有鬼吗？	世界上的女人为什么那么拽？谁能告诉我？	0
英雄联盟武器大师怎么玩？	英雄联盟谁帮我注册美服账号	0
老婆怀孕期间老公该怎么办？	老婆在怀孕期间，老公该怎么做	1
黑飘海藻摩丝多少钱一瓶？	黑飘海藻摩丝多少钱？	1
东方卫视主持人吉雪萍的资料	东方卫视主持人周瑛的个人资料	0
我想问一下有什么办法让脸上毛孔不太粗大	想知道怎样可以让脸上的肉少点。	0
中国海洋大学物理系分数?	关于中国海洋大学物理海洋学专业课流体力学	0
推荐几个好玩，配置要求低的单机游戏	求推荐要求配置不是很高的单机游戏	1
怎样使刘海快速长长？	怎样才能让刘海快速长长	1
网游之紫风传奇小说txt全集免费下载	网游之紫风传说小说txt全集免费下载	1
请问一下，这是什么牌子的发膜？	我想知道这是什么牌子的发膜	1
查星座用阳历生日还是阴历的	怎么查星座的？安阳历还是阴历？	1
现在面膜那么多？哪个牌子好？	什么面膜好用呀？哪个牌子好点	1
开一个家居饰品店大约多少投资	开一个家居饰品店要多少钱	1
京东上买东西有假货吗？	淘宝上买东西可靠吗？	0
式字是什么结构，偏旁是什么？	这是什么字啊，拼音是什么？	0
今年最流行什么款式的鞋子	今年最流行什么鞋子？	1
17岁的男生喜欢什么生日礼物	初三男生喜欢什么生日礼物	0
孕妇可以用什么护肤品	哪些护肤品孕妇可以用	1
谁有约会大作战的本子啊，要全的！	求约会大作战本子，谁的都可以。	0
四川雅安市芦山县大川镇穷吗	四川省雅安市芦山县城概况	0
女生喜欢男生什么发型	问男生你们都喜欢女生什么发型？	0
苹果官网这个区号怎么不对啊	为什么这手机一直在振动，	0
你是我的小平果，歌曲的作者，演唱分别是谁？	你是我的小呀小平果，歌名是？	0
什么牌子的雪地靴好？	什么牌子的雪地靴比较好？	1
衣服上的口香糖怎么去掉	怎样去掉衣服上的口香糖	1
属猴的和什么属相最配	属虎的和什么属相最配	0
这个小品叫什么名字？急需	这个小品叫什么名字？	1
新浪微博里我的收藏别人看得到吗?	新浪微博里收藏的微博会保存多久?	0
淘宝上的交易记录可以删除么	淘宝网上的购物记录能删除吗？	1
书荒，求主角身边有很多宠物的小说	主角有很多宠物，或者会驯兽术的小说	1
洛克王国怎么做圣诞帽	洛克王国的圣诞帽怎么做	1
怎样让腿变得修长？特别长？	怎样能让腿变得修长一点？	1
化作春泥更护花。前一句是什么	化作春泥更护花上面一句是什么？	1
有好看的韩剧吗？推荐下}	有什么好看的韩剧请大家介绍下	1
过年摆地摊卖什么赚钱？	过年摆地摊买什么赚钱？	1
梦见吃烤土豆是什么意思	梦见吃鸡蛋是什么意思	0
偶然是什么意思？	事亦偶然什么意思	0
送女朋友什么礼物最好？	送女朋友什么礼物最好呢？	1
带口字偏旁的字有哪些	平字带偏旁的字有哪些	0
怎么修改微信号第二次	微信号怎么第二次修改	1
这个男人什么意思？	男人说吹是什么意思？	0
深圳社保卡怎么补办？	怎么补办深圳社保卡噶	1
求《网游之我不配》txt完整版	求《网游之模拟城市》无错字完整版	0
数学它的内容方法和意义第一卷怎么样	高中数学必修五内容，解题方法	0
属蛇守护神是什么	马的守护神是什么	0
微信表情都是什么意思	这个表情什么意思啊微信	0
男生喜欢女生都有什么表现？	男生喜欢着一个女生会有什么表现？	1
具体按照页面提示操作的	具体您根据页面提示操作	1
男人多少岁结婚合适？	男人多大结婚最合适？	1
拉肚子了吃什么好	吃什么能拉肚子呢？	0
微信流量怎么刷	微信流量怎么用？	0
吴什么最好听，男孩子的名字	男孩子取什么名字最好听	0
南宁在哪里可以钓鱼？	深圳哪里有信用卡办理？	0
生存战争来回电梯怎么做	生存战争可选层电梯怎么做	0
疤痕能去吗求大师解答解答	有什么药可以去疤求大师解答解答	1
婴儿床有用吗，婴儿床有必要买吗？	对于刚出生的婴儿，婴儿床有必要买吗？	1
手机淘宝的订单怎么删除？	手机上的淘宝订单怎么删除	1
金华火腿怎么做好吃呢	金华火腿怎么做才好吃？	1
福清的天长地久婚纱摄影怎么样？	安海天长地久婚纱摄影的假睫毛要收费吗?	0
请问无锡哪家旅游社比较好？	安丘市哪家旅游社比较好？	0
请问这个图片上的是什么字体	这个图片里的字是什么意思啊？	0
天天酷跑什么时候好友馈赠才能送	天天酷跑怎么刷钻石不会被封号	0
魔幻手机会出第三部吗？	魔幻手机还会出第三部吗？	1
我欲乘风归去，前一句是什么	我欲乘风归去，又恐琼楼玉宇是什么意思？	0
求一本有关特种兵的小说	求一本特种兵题材的小说~	1
一个人在家没意思干什么好呢？	一个人在家没意思干什么呢？	1
参加第一届古代奥运会的国家有几个	参加第一届古代奥运会的国家有	1
我想要四张特殊制作的情侣头像	谁有制作自己非主流QQ头像的软件	0
欲钱买懂得爱的动物，岀什么生肖	欲钱买懂得爱的动物！出什么生肖？	1
男人为什么喜欢吸老婆	为什么男人都喜欢别人的老婆？	0
哪里可以买到正品化妆品？	去哪可以买到正品的化妆品	1
人体器官的成语什么瞠什么结	什么舞什么蹈的成语填人体器官名	0
怎样去掉衣服上的口香糖	怎样清除衣服上的口香糖胶	1
有哪些好听的佛教音乐啊？	有什么好听的佛教音乐？	1
这张图片的漫画或动漫？	这张图片是哪部动漫（漫画）	1
有钱没钱回家过年歌词？	有钱没钱回家过年的歌词是？	1
理财有风险吗	理财风险高吗	0
治疗白头发，在医院挂什么科？	白头发治疗在医院挂什么科	1
什么从什么打下来？	什么人什么下来着？	0
用手机怎么做网上兼职？	如何在手机上做网上兼职	1
我帮您转接相应的工作人员您看可以吗	可以帮您转接给相应工作人员帮您的哦。	1
中国的手机卡在国外能用吗	中国的手机卡到国外能用吗	1
什么牌子的面膜比较好	什么牌子的面膜粉比较好？	0
淘宝装修店铺的代码放在哪里？	淘宝店铺装修代码是做什么的啊?	0
画一条线分成两个三角形	画一条直线分成两个三角形	1
梦见给别人家拆房子	梦见别人的房子塌了	0
吸血鬼日记怎么又不更新了？	热血江湖小助手怎么没了	0
今年冬季流行什么样的服饰？	今年冬天流行什么衣服？	1
为什么奥特曼打怪兽	为什么怪兽打不过奥特曼	0
求模拟人生2动作盒子	求模拟人生3动作盒子	0
支付宝金账户有什么用	什么是支付宝账户名	0
什么是摩尔纹	摩尔是什么啊啊	0
置之度外的置是什么意思？	置之度外是什么意思	0
谁能帮我申请一个陌陌账号？	谁帮我申请一个陌陌账号	1
淘宝上淘金币有什么用啊	淘宝的淘金币有什么用	1
什么软件可以看世界杯	用什么软件搜世界杯	0
中短发烫什么发型好看？	短发烫什么发型好看	0
这种图片是用什么软件制作的？	用什么软件制作出这样的图片？如图	1
冬天送什么礼物给女朋友好？	冬天送什么礼物给女朋友最好？	1
立马电动车服务怎么样？耐用嘛？	立马电动车怎么样？爬坡吃力吗？	0
东北大学考研，钢铁冶金和材料加工哪个好？	那些学校的钢铁冶金专业比较好？	0
这是什么类型的头像？	这种是什么类型的头像。	1
怎么注册贴吧帐号？	唱吧怎么注册帐号	0
小孔雀鱼吃什么？	孔雀鱼吃什么？	0
时光怎么会老，我们怎么会散	时光不老我们不散那怎样才算时光老了	0
厦门海洋职业技术学院怎么样？	厦门海洋职业技术学院怎么样啊？	1
笔记本电脑开机后黑屏怎么办？	笔记本电脑开机时黑屏怎么办？	1
我把爸爸的舅舅叫什么	我舅舅该叫我爸爸什么	0
古代中国的四大发明是什么？	中国古代的四大发明是什么？	1
有哪些好玩的三国策略游戏，不要网游。	三国策略游戏哪个好玩？哪位知道的介绍下	1
威海山怎么样	威海怎么样？	0
腾讯旗下的购物网站是？	腾讯旗下的购物网站是什么？	1
我的世界手机版怎么骑东西	手机版我的世界怎么吃东西	0
春分吃什么	什么是春分	0
现在没有激活码能玩疾风之刃吗	疾风之刃现在能玩吗，需要激活码吗	1
怎么在手机QQ空间查看以前自己收藏的日志	怎样用电脑查看手机QQ空间收藏的文章	0
那个交友网站比较好？	那个交友网站比较好啊？	1
冬天穿什么衣服好？	冬天穿什么衣服酷	0
潜水什么意思	潜水的人什么意思	0
加菲猫爱吃什么？	加菲猫吃什么好	0
你牵着我的小辫子这首歌叫什么名字?	这一次真的真的不同这首歌叫什么名字	0
手抄报的花边设计？（独一无二的）	办手抄报好看的花边（图）	1
下载简化太极拳24式视频	杨式24式太极拳的音乐下载	0
我的网站被人恶意举报了	我的网站被人恶意举报	1
外油内干的皮肤怎么保养？	外油内干的皮肤应该怎么保养？	1
成都海昌极地海洋世界今年51开放吗？	天津海昌极地海洋世界好玩吗？	0
麻将中的听是什么意思？	麻将和出是什么意思	0
这句英语说的是什么意思？	这句英语是什么意思？	1
来自星星的你第二部什么时候播出？	来自星星的你第二部什么时候播	1
泰坦之旅不朽王座修改器	泰坦之旅不朽之王修改器	1
请问这个手表是什么牌子	请问什么牌子手表好？	0
求一部西游记动画片。	找一部西游记动画片。	1
英雄联盟怎么在游戏中回复好友的消息？	英雄联盟游戏里怎么回复好友。	1
日本蜡烛图这本书适合初学股票的人吗？	日本蜡烛图技术分析有没有手机版的？	0
为什么原子是化学变化中最小的粒子	说原子是化学变化中的最小粒子根据	1
北京精神病医院哪家好？	北京哪家医院治疗精神病较好？	1
腾讯视频图标怎么点亮	怎么才能点亮腾讯视频图标	1
百世汇通快递怎么样？	百世汇通快递怎么查	0
有什么好玩的单机游戏	有什么单机游戏介绍下，好玩的	1
动画片侠岚的片尾曲是什么	侠岚片尾曲的歌叫什么	1
请问一部外国恐怖电影的名字	一部外国恐怖电影的名字	1
为什么割腕会死，但断臂却不会死	割腕会死，为什么断臂不会死？	1
有什么下载动漫的网站吗？	有哪些下载动漫的网站？	1
全民突击就是全民枪战吗	全民枪战和全民突击枪那个贵	0
婆婆妈妈是什么生肖蛇	什么生肖是婆婆妈妈的	0
奥运五环旗中的不同颜色分别代表什么?	奥运五环旗中的不同颜色分别代表什么?谢谢	1
什么的母爱	母爱是什么？	0
高中毕业文科女生学什么专业好	高中毕业的文科女生学什么好？	1
湖北生态工程职业技术学院怎么样坐车	湖北生态工程职业技术学院怎么样	0
我是特种兵之火凤凰这个电视剧咋样？	我是特种兵之火凤凰好看么	1
中国古代四大发明是什么都是谁发明的	中国古代四大发明是什么？发明人又是谁？	1
天书奇谈什么职业克刺客	天书奇谈刺客克什么职业	0
求一个男生霸气十足的网名！	找网名，要霸气的男生网名	1
天天酷跑魔女娜娜配那个坐骑好	天天酷跑魔女娜娜配那几个坐骑好	1
美的电高压锅都能用来做什么饭？	用电压力锅怎么做面包？简单的就可以啦	0
腾讯游戏那个最好玩？	腾讯的游戏那个最好玩？	1
为什么手机会停止运行啊	为什么我的软件会停止运行	0
各位,婴儿手推车多少钱婴儿手推车什么牌子好啊?	婴儿手推车多少钱婴儿手推车什么牌子好啊?谢谢啦	1
手机哪个软件可以看电视直播？	手机用什么软件看电视直播？	1
我爱春节的作文	过春节的作文	0
男生不喜欢女生化妆吗？	男生是不是不喜欢女生化妆啊	1
有什么国产好看的恐怖鬼片，不要悬疑的。	有什么好看的恐怖片？不要国产的	0
邓超和开心消消乐什么关系	一家四口邓超最丑和刘烨什么关系	0
空气净化器什么品牌好？	空气净化器哪个牌子好呢	1
珂卡芙的鞋在温州哪里有卖啊	在北京哪里有卖槐树籽的	0
为什么大家喜欢百度知道？	我最喜欢在百度我的知道	0
两个胖子在一起（打一城市名）	两个胖子抱在一起。（打一地名）啥？	1
能告诉我这是什么成语吗？	谁能告诉我这个是什么成语啊	1
哎西吧是什么意思	西吧是什么意思	0
表示问和追的词语有什么？	一什么一什么的词语有哪些	0
静则思已，乱世称雄的动物是什么生肖。	静则思己，乱世称雄的动物是什么生肖	1
怎么扩展手机运行内存	怎么增加手机运行内存	1
开宠物店需要多少钱？	开宠物店一共要多少钱？	1
冰变成水的最快方法是什么？	把水变成冰的最快方法是什么？	0
计算机信息管理这专业好吗？	计算机信息管理专业好吗	1
当明星好吗？我很喜欢那种感觉	当明星就得一定要学习好吗？	0
如何提高自己的文学水平	怎样提高自己的文学水平？	1
宣统三年大清银币重几克	宣统三年大清银币短须龙壹圆	0
甄嬛传和武媚娘传奇那个好看？	武媚娘传奇和甄嬛传哪个好看？	1
个人简历空白表格怎样下载啊	怎么下载空白的个人简历表格	1
母菊花是什么	菊花台是什么	0
战机世界和战争雷霆哪个好玩	战争雷霆和战机世界哪个好玩啊	1
大家都用什么牌子的卫生巾	是什么牌子的卫生巾	0
计算机科学与技术专业怎么样?	计算机科学与技术属于什么专业类别	0
最近都有哪些电影要上映啊？	现在看电影都是有哪些号网站啊	0
你是医药代表吗	有做医药代表的吗	0
全世界最著名的诗歌？	全球范围内最有名的华人是谁	0
爸爸去哪儿电影去哪看	想去看爸爸去哪儿的电影么	0
孕妇能吃黄甲鱼吗	孕妇能吃甲鱼汤吗	0
赛尔号保卫战怎么把激光射很远	赛尔号要塞保卫战怎么玩	0
气虚吃什么好？	心气虚吃什么药	0
请问这种是什么字体？谢谢，我很着急！	请问这种是什么字体？?急求啊，急急急急	1
火车票退票后钱打到哪里了	火车票都去哪了，怎么这么难买？	0
怎么修改百度知道的用户名？	谁知道微信客服电话号	0
我家狗狗起什么名字好呢	我家狗狗起什么名字好	1
谁能告诉我这张图片里是谁？	谁能告诉我这个图片是谁？	1
雀巢超级能恩奶粉好不好	雀巢超级能恩奶粉事件	0
苹果手机越狱是什么意思	苹果手机的来电铃声叫什么	0
小狗不吃东西还拉稀怎么办？	小狗拉稀不吃东西怎么办	1
马伊琍和文章离婚了吗	马伊琍文章会离婚吗？	0
光影魔术手如何制作蓝色模糊	光影魔术手边框黑白图怎么变会彩色	0
龙凤呈祥一点明，蛇游后山天出头，猜一生肖	龙凤呈祥一点明，蛇游后山天出头是什么生肖	1
网络游戏对青少年的危害有那些？	沉迷网络游戏对青少年有哪些危害？	1
宝宝一月十二天嘴唇发紫怎么回事	宝宝嘴唇发紫怎么回事	1
活螃蟹是什么颜色	螃蟹什么颜色	0
请老师帮我鉴定一下这是鸡血石吗？	帮我鉴定一下这是什么石头？是鸡血石吗？	1
谁知道我图片中的狗是什么狗	有谁知道图片中的人叫什么？	0
有什么小说软件好用的	那个看小说的阅读器较好	1
男人正常一天做几次爱	男人一天做几次爱算正常	1
问一个关于新浪微博粉丝数的问题？	关于新浪微博我关注的人的问题。	0
猴子喜欢吃什么？	猴子最喜欢的是什么？	0
车玻璃贴的纸叫什么纸	在贴吧里肉肉是什么意思	0
什么样的女人值得我们爱？	什么样的女人值得爱?	1
三星手机能上电信卡吗？	手机上侠盗猎车手可以打秘籍么？	0
作文让我感动的一件事	作文：一件让我感动的事	1
奥维互动地图怎么设置中文	如何为奥维互动地图浏览器充值奥维币	0
没文化做什么工作好呢。	现在没文化做什么工作好呢？	1
柯震东的发型怎么弄？	柯震东这个发型怎么弄	1
房地产销售好做吗?我想了解现在房地产的形势	房地产好做吗？我想做房地产的工作待遇如何	0
北京在哪里给学生公交卡充值？	公交卡可以在网上充值吗？	0
什么牌子的卫生巾好？	卫生巾什么牌子的好？	1
哪些软件下载网站比较好	去哪些网站下载软件比较靠谱	1
郑州哪里有女包批发？	广州哪里有时尚pu女包批发？	0
这个手表是什么品牌？什么型号？	这个手表什么型号，什么牌子的？	1
苹果手机越狱好不好阿？	苹果手机越狱到底好不好	1
如果遇到心爱的男人该不该离婚	这样的男人我该离婚吗	0
你是天猫客服吗	天猫客服难做吗	0
这是我的世界的什么建筑？	我的世界这是什么材质包	0
玫红色搭什么颜色好看	红色配什么颜色好看？	0
分手后如何调整心情？	分手后如何平复心情？	1
一横二撇三勾四点是什么字？	一横二撇三竖四点又念什么字	0
我的世界代码是多少	我的世界有多少个代码	0
怎样快速让牙齿变白？	怎样使皮肤快速变白？	1
帮忙设计个带名字的情侣网名	设计两个人自己名字的情侣网名	1
什么样的男生会喜欢性格内向的女生？	性格内向的男生，适合什么样的女生！	0
在淘宝开店卖东西可以不交保证金吗？	淘宝开店不交保证金可以吗？	1
去哪个网站可以下载一些基础英语听力训练?	什么网站可以免费下载英语听力	0
您好，很高兴为您服务，请问有什么可以帮到您呢？	您好，云在线7499很高兴为您服务，希望我的服务可以让您满意。	0
删除了的陌陌聊天记录怎么查	陌陌怎么删除群聊天记录	0
如何才能使头发快速生长？	怎样使头发快速长长？	1
这个是什么品种兰花？	这个桂花树是什么品种？	0
宫外孕有什么早期症状？	宫外孕早期有什么症状	1
请问郭德纲的一段相声叫什么名字?	谁知道郭德纲有段相声叫什么名字	1
处女座今天的运势怎么样	谁知道明天的天气如何？	0
现在那个地方下雪了？	现在都哪里在下雪呢？	1
春节去海南旅游多少钱	春节海南旅游大约多少钱	1
干嘛爹是什么意思	干嘛是什么意思？	0
汽车导航仪十大品牌？gps导航仪什么牌子好？	汽车导航仪什么牌子的好？汽车导航仪价格？	0
有没有好看的末世小说，最好重生或带系统的	好看的末世小说，重生或带系统的	1
8206肯德基怎么点餐划算？	肯德基套餐划算还是单点？	1
姐姐结婚，送什么礼物好啊？	姐姐结婚，我送什么礼物好啊	1
谢谢用日语怎么说？	好，用日语怎么说，谢谢	0
怎么画钝角三角形的三条高	钝角三角形的高怎么画	1
疯狂猜歌名1第119关是什么？四个字的	疯狂猜歌24关歌名是什么？四个字的。	0
哪个网站的音乐伴奏最全?	哪个音乐的网站歌最全	0
求一部科幻片	求一部老的科幻片	0
明星用的手机都是什么呀	用小米的人多还是用魅族的人多	0
这是什么香水，怎么读	怎么读？或者用英文翻译成中文	0
深入理解计算机系统高清pdf下载	求深入理解计算机系统(第二版)中文版	0
求一部早期的香港恐怖电影	求一部早期香港恐怖电影	1
女属马25岁男属猴23甚会结婚合适2015年	属猴女92跟属马男90年的2015年结婚合适吗	0
植物大战僵尸最新版本什么时候出啊	植物大战僵尸现在最新的版本是什么	0
去面试的时候要怎么做啊？	去国企面试要注意什么呢？	0
云南什么小吃最出名？	云南个旧什么最出名？	0
您好，建议您让此账户身份信息本人来访核实的，辛苦您了的	您好，建议您让账户的本人来访的，是需要核实信息等的。	1
联通卡怎么开通彩铃？	联通手机彩铃怎么开通？	1
奶茶店叫什么名字比较好听？	奶茶店用什么名字比较好听。	1
肾虚吃什么好	肾虚吃什么药	0
怎么设置百度贴吧头像	百度贴吧怎么设置头像	1
魔幻手机第三部什么时候上映开播？	魔幻手机第三部什么时候上映啊	1
雅芳蓝色的保湿凝露效果好吗?	雅芳的保湿凝露好不好用啊就是蓝色的那种	1
皮肤黑适合什么颜色的口红	皮肤黄的人适合什么颜色的口红	0
范冰冰是否拍过苹果这部电影	谁有范冰冰的苹果这部电影	0
初音未来那些歌好听?	初音未来的哪些歌好听？	1
我国著名国画大师齐白石最擅长画什么?	现代杰出画家中，齐白石最擅长画什么？	1
龙之谷转什么职业好	龙之谷什么职业是奶	0
你是逗比吗？	我是逗比吗？	0
星座是按阴历算还是阳历算？	星座是按农历算，还是阳历算	1
女人一生睡多少男人才算值	男人一生应该睡多少女人	0
这个图片是什么动漫里的	图片上的花叫什么、那些紫色的花	0
和西游记有关的一部动画片	找一部动画片是和西游记有关的	1
有哪些小学二年级的数学游戏？	小学二年级数学有什么有趣的课堂游戏？	1
破产姐妹第二季怎么停更了	破产姐妹第二季怎么样	0
庆怎么组词?两个字的	踮字怎么组词?二个字	0
笔记本电脑开机时黑屏怎么办？	笔记本电脑开机就是黑屏怎么办啊	1
有个电视剧我忘了叫什么	这是什么电影？我忘了，	0
百度知道怎么样？	百度知道怎么玩。	0
找唯美意境的女生头像	找意境唯美的女生头像	1
薏米红豆粥一天喝多少	薏米红豆水一天喝多少	1
就业失业登记证有什么作用啊！	就业失业登记证有什么用?	1
你妹是什么意思呢？	你妹的事什么意思	0
关于中国海洋大学物理海洋学专业课流体力学	中国海洋大学物理化学专业怎么样	0
我的世界手机版舒服细致材质包下载地址	我的世界手机版五边形材质包下载地址	0
中信银行信用卡客服电话	中信银行信用卡是不是只能打客服电话注销	0
中国古代四大发明是什么？发明人又是谁？	中国古代的四大发明是什么?发明家是谁?	1
离浙江近的艺术学校有哪些？	四川特产有哪些是又酸又辣的	0
这个表情的人物叫什么	谁知道这个表情是哪个表情包的	0
下的拼音声调是几声	愉和渝的拼音声调几声	0
上海有高铁到广州吗？	有从广州到上海的高铁吗？	0
目前世界上最长寿的老鼠是谁？	世界上最长寿的人是谁？	0
时空猎人。怎么刷王者宝石。	时空猎人怎么找王者宝石？	0
杭州龙翔周六可以充值学生卡么？	杭州大学生能办公交学生卡吗	0
我是歌手第二季哪里可以看	我是歌手第二季在哪里看	1
亡灵杀手破解版在哪里下	谁有全民枪战破解版或从哪下载	0
为什么没女人喜欢我	为什么我喜欢摸女人的胸	0
湖南省2012高一寒假作业答案	中学生七年级语文寒假作业答案	0
男生喜欢被女生强吻哪里	男生最喜欢插女生哪里	0
电脑CPU的频率是什么意思？	手机的CPU频率是什么意思啊	0
魔兽世界怎么样	魔兽世界弩怎么用	0
中国移动网上积分兑换话费怎么兑换？	请问怎样用中国移动积分兑换话费？	1
百度账号的昵称能改吗	百度账号可以改昵称吗?	1
交通事故处理单	交通事故处理	0
深圳到厦门高铁多少钱	深圳到厦门高铁票是多少	1
现在什么游戏好玩？大家推荐下，谢谢	现在什么游戏好玩啊？来个朋友推荐下。	1
女生染什么颜色的头发好看	女生染什么颜色头发好看	1
关于古代希腊神话传说的动画片叫什么！	那个讲希腊神话的动画片叫什么名字啊	1
请问十字绣的钱包怎么绣啊？	有图，这幅十字绣怎么双面绣？	0
有什么软件能够去除电影中的马赛克？	什么软件可以去掉电影里的马赛克？	1
像我这样的脸型适合什么样的卷发	什么样的脸型适合卷发	0
输卵管堵塞吃什么药好啊	输卵管堵塞吃什么药好？	1
这样的电脑算好吗？能玩什么游戏？	我这电脑配置怎么样？能玩什么游戏？	1
谁知道这个酒多少钱一瓶？	谁知道这个酒一瓶多少钱？	1
现在有什么好玩的单机游戏？	现在什么单机游戏比较好玩？	1
用支付宝怎样交话费？	支付宝交话费怎么交啊	1
贯穿中国现代文学三十年的发展线索是什么？	中国近现代文学三十年的发展趋势有什么	0
《奔跑吧兄弟》大电影中都有谁啊	奔跑吧兄弟重庆拍完了就不拍了吗	0
蚂蚁的牙齿是什么颜色的？	蚂蚁的牙齿是什么颜色？	1
绿意盎然什么意思	绿意盎然的绿是什么意思	0
柠檬蜂蜜水可以减肥吗	柠檬蜂蜜水能减肥吗？	1
鱼是一种什么样的动物？	蚵蛙是一种什么样的动物？	0
教师资格证怎么考？	怎么报教师资格证	0
应届本科生去江苏哪个地方找工作好点？	江苏那个地方工作好找？对于一个中专生来说！	0
手机酷狗和天天动听哪个好？	手机酷狗与天天动听哪个好？	1
怎样理解科学发展观的科学内涵和精神实质	如何理解科学发展观的科学内涵和精神实质?	1
王菲很丑，谢霆锋那么帅为什么会喜欢一个丑女？	谢霆锋为什么喜欢王菲王菲又不漂亮	1
为什么我玩游戏屏幕会闪	白马寺痛消贴为什么贴了会痒	0
奔跑吧兄弟第三期的嘉宾是谁	下期奔跑吧兄弟嘉宾是谁？	0
我的世界0.12.1怎么自己做一个整合包	我的世界1.7.10整合包怎么做	0
天道酬勤是什么意思	天道酬勤的道是什么意思	0
南京化工职业技术学院好不好	南京化工职业技术学院录取线	0
没绑定QQ的微信，怎么永久冻结微信号	被冻结的微信帐号绑定的银行卡怎么解除绑定	0
形容不说话的成语	形容说话的成语	0
给自己男朋友起什么昵称最好	请问要给我家男朋友取什么昵称咧？	1
我的世界手机版，怎么吃东西？	我的世界手机版怎么骑东西	0
部落冲突怎么登不进去了	部落冲突为什么上不去	1
我最喜欢的一则格言作文	我喜欢的一则格言作文	1
从武昌火车站怎么坐车去湖北生物科技职业学院	武昌火车站到湖北生物科技职业学院怎么走？	1
这种猫是什么品种	这种狗的品种是什么	0
女孩子学哪种武术好？	女孩子适合学哪种武术	1
梦见自己的儿子，	梦见自己有儿子了	0
男人为什么喜欢吃女人的乳房	为什么男人这么喜欢吮吸女人的乳头？	1
日本和中国的哪个省最近？	日本离中国那个省最近？	1
求打工吧魔王大人全集小说谢谢	求打工吧魔王大人全部小说谢谢	1
淘宝上下了订单还没付款怎么取消订单	淘宝未付款定单几天后会自动取消？	0
为什么爱你要那么痛苦~	爱为什么总是那么痛苦	0
现在做淘宝店还有前景吗？	现在做淘宝有前途吗？	1
现在人都用什么手机	现在手机用什么看黄啊	0
这只能说明你不矜持!什么意思	矜持什么意思？有人叫矜持点，你会怎么回答	0
再次注册二级建造师的问题	二级建造师证书注册的问题	0
银行卡预留手机号码怎么改？	怎么查银行卡预留手机号码	0
我爱你用日语怎么说？	我爱你用日语怎么写	0
我姓刘我心	我姓我心	0
网络用语梗是什么意思	网络用语劈腿是什么意思？	0
第一届世界杯在哪个国家举行的？	第一届世界杯在那个国家举行？	1
苦瓜干怎么吃	老苦瓜怎么吃	0
天津市和平区制证中心在哪？	天津市东丽区新立街的劳动服务中心在哪？	0
求解，这是什么	这是什么病求解	0
现在淘宝还挣钱吗，做什么好啊	想兼职开淘宝网店怎么开呢	0
安徽新华学院怎么样？	安徽新华学院垃圾么?	1
请问各位大神！此字体是什么体！求告知	急!这是什么字体？求大神告知！	1
我和男朋友分手了，我放不下我该怎么办？	男朋友和我分手了，我还是放不下怎么办？	1
腰间盘突出可以练太极拳吗？	腰间盘突出患者能用这个方法练腹肌么?	0
多乐士乳胶漆怎么辨别真假	多乐士乳胶漆销售店怎么经营？	0
形容菜特别难做的词语有什么	形容人特别多的词语有什么？	0
有没有人知道这是什么狗？	有没有人知道这是哪里？	0
北京哪个医院皮肤科最好？	北京那个医院皮肤科最好	1
我想被女生踢要害，应该怎么招惹她	我怎么才能让小女生踢我的要害	1
淘宝实物现在卖什么前景好？	淘宝现在卖什么有前景	1
灰姑娘的姐姐第五集中的插曲叫什么？	灰姑娘的姐姐中的伴奏音乐叫什么。	0
学习语文的好方法有哪些？	语文的学习方法有哪些	1
穿越火线怎么获得火麒麟？	穿越火线怎么刷火麒麟	1
冬天钓鱼用什么饵料比较好？	冬天用什么饵钓鱼比较好	1
苹果手机是不是信号都不好	苹果手机怎么信号不好	0
怎样运动减肚子上的赘肉	怎么减肚子上的赘肉运动	1
为什么社会主义道德建设要以诚实守信为重点	简述社会主义道德建设为什么要以诚实守信为重点？	1
广袤的近义词是什么？	广袤的近义词是那些？	1
为什么男人喜欢女人用嘴	男人为什么喜欢女人用嘴	1
求《重生之男子军校》txt全本	求《重生之男子军校》全集	1
如何看待中国当前的周边安全形势	中国周边的安全形势分析	1
松鼠吃什么	松鼠怕什么	0
我喜欢的一句歌词作文	哪首歌里面的第一句歌词是我喜欢你。	0
池的古义和今义	虽的古义和今义	0
求爱奇艺vip会员共享，谢谢。	求爱奇艺VIP会员账号共享，私信，谢谢	1
我姓蒋，此什么名字好	我姓曾，我叫什么名字	0
有什么好看的电影啊，推荐一下	有什么好看的电影？推荐一下	1
有没有免费下载小说的网站？	那个小说网站有免费的小说下载	1
这歌叫什么名字？求解	请问这歌叫什么名字？	1
世界上最悲伤的歌曲是什么？	世界上最悲伤的是什么歌？	1
穿越火线刷枪是真的吗？	穿越火线真的有刷枪吗？	1
姐姐结婚，送什么礼物好啊？	姐姐结婚礼物，我送什么好？	1
什么是大山炮	什么是山炮红	0
谁能送我一个奥奇传说的号	奥奇传说谁能送我个号	1
晚上能吃苹果吗？	晚上吃苹果能胖吗	0
网上充话费哪里最便宜	网上充值话费哪里最便宜啊？	1
火焰纹章圣魔之光石图文攻略.doc	火焰之纹章-圣魔之光石完美修改版.gba	0
现在什么游戏好玩啊？来个朋友推荐下。	现在什么游戏好玩？介绍一下，谢谢！	1
送闺蜜什么生日礼物好	闺蜜生日送什么礼物？	1
黄历中的宝光是什么意思	黄历中的宜祭是什么意思	0
世界上最大的岛叫什么名字！？	世界上叫什么名字的人最多	0
冬天上火吃什么	冬天吃什么不上火？	0
径组词拜托了。	瓷，组词，拜托	0
游戏人生兑换点怎么得	游戏人生兑换点怎么搞啊	1
支付宝的余额宝有风险吗	支付宝余额宝有风险吗	1
驾照考试科目一	驾照考试科目四	0
方脸型适合什么帽子	长脸型适合戴什么帽子	0
韩服跑跑卡丁车免费吗？	跑跑卡丁车韩服怎么玩？要全套方案。	0
求几本带着游戏穿越的小说	求一些带着游戏系统穿越的小说	1
请问这手串是什么木头的？	请问这是什么木头的手串。	1
求桃子老师和四个学生的漫画	桃子老师和四个学生漫画跪求	1
谁知道天上有几颗星星？	有谁知道天上的星星有几颗？	1
关于纪律学习生活的文章	正常的学习生活需要哪些纪律来保证	0
现在什么职业最赚钱？	现在学习什么职业最赚钱?	1
可以让你快乐是我的快乐是什么歌	你快乐吗，我很快乐是什么歌	0
推荐几部经典的励志的电影？	有没有经典的励志电影啊？推荐几部~	1
微信撤回消息对方能看到吗	微信撤回信息对方能看到吗	1
信用卡充值支付宝要手续费吗	信用卡转账支付宝要手续费吗	1
比诺曹韩剧什么时候更新	匹诺曹韩剧什么时候播出	0
足球赛事可以注册吗？怎么开户的	足球赛事是怎么注册的？哪能开户	1
请问汕头哪里有暑假工哦？	汕头两天来哪有找暑假工？	1
亲，这是什么？谢谢	这是什么车啊谢谢啦	0
世界上最聪明动物	我的世界最聪明的动物	0
哪位大神可以告诉我这是什么字体？	哪位大神能告诉我这是什么字体·	1
方便面究竟是不是垃圾食品	方便面是不是垃圾食品？	1
为什么电脑经常显示无响应？	电脑总是程序无响应是怎么回事？	1
胃胀气一直打嗝怎么办呀？	整天的胃胀气打嗝可怎么办呢？	1
羊绒衫浸在水里用手摸会掉毛是不是假货？	51毛衫定制分享：羊毛羊绒衫为什么会掉毛？	0
国外手机能上qq吗？我用国外运行商	为什么不能在国外的购物网站上买手机呢	0
男明星最后一个字是迅的都有谁	最后一个字是酒的电视剧	0
东京食尸鬼多久更新一集	东京食尸鬼多久更新一集啊	1
过年没有钱回家怎么办？	过年回家没有钱怎么办	1
地下室能做什么	什么是半地下室	0
江苏海事职业技术学院内部网址	江苏海事职业技术学院招不招中专学历学生	0
这个图片的出处是哪里？动漫还是漫画？	这张图片是哪个动漫或漫画里的？	1
冬天订婚穿什么衣服好呢？	冬天订婚穿什么衣服比较好啊？	1
我的电脑能玩热血无赖吗	玩网页游戏体验能赚到钱吗	0
韵达快递怎么这么慢	韵达快递怎么样	0
周公解梦梦见鱼追我。	周公解梦梦见被人追	0
好的，这边需要1到3分钟的时间帮您查询，请您稍等一下哦。	您好，由于需要查询账户，可能需要麻烦您等待1-2分钟，请您谅解。^_^	1
为什么登录不了淘宝网	今天淘宝网怎么登陆不了	1
净水机哪个牌子好？质量有保障的	质量漂亮的净水器哪个牌子好？	1
版本升级后密码是纯6位数字密码的哦	这个是系统升级了哦亲，统一六位数字密码了	1
什么是比基尼	比基尼的毛是什么	0
女人用什么香水才能吸引男人	男人用什么香水能吸引女人呢？	0
小心眼是什么意思	小心眼的反意思是什么	0
淘宝怎样找客服投诉	怎样投诉淘宝客服？	0
小孩晚上睡觉鼻塞严重怎么办？	孩子晚上睡觉鼻塞怎么办？	1
福建林业职业技术学院是怎样的学校，好吗？	请问福建林业职业技术学院这所学校怎么样？	1
什么是科学社会主义的重要理论来源	科学社会主义的直接理论来源是什么？	1
表示好的字有哪些	表示看的字有哪些	0
男方也要开初婚证明吗?	初婚证明除了村里开，单位可以开吗？	0
金项链怎么清洗	怎样清洗亚金项链？	0
右耳朵里面疼	左耳朵里面疼	0
雷达超声波捕猎器是真的么	超声波雷达捕猎机是真的吗	1
求一部电影，外国恐怖片	求一部外国恐怖片电影？	1
游戏王游戏在哪下载？	游戏王的游戏在哪里下载？	1
女友说吃你肉是什么意思？	我最爱吃大香蕉是什么意思	0
过期的茶叶还能喝吗？	茶叶快过期了，还能喝吗？	0
有没有什么好看的韩国电影？	最近有没有什么韩国电影好看的	1
哪些银行可以兑换美元啊	华为畅玩版好么，都在抢	0
这是什么花？名字，怎么养？	这是什么烟？叫什么名字呢？	0
求好看日本短篇的动漫！	推荐几部好看的日本短篇动漫	1
男生吻女生代表什么	男生咬女生代表什么	0
爱与欲望之学园汉化游戏下载	爱与欲望之学园游戏汉化版下载	1
心眼是什么意思？	心眼多是什么意思	0
为什么天天酷跑进去就弹出来了	为什么我的天天酷跑进去就弹出来了	1
左肩高，右肩低，如何矫正？	我有点高低肩，怎么纠正？	1
世界上最大的动物是什么额	世界上最大的动物是什么？	1
百度文库怎么得到下载券？	百度文库怎么获取下载券？	1
今晚十二生肖买什么？	今晚十二生肖买什么好？	1
为什么叫孙悟空大闹天宫	孙悟空大闹天宫为什么输	0
好不耐烦是什么意思	看你不耐烦的是什么意思？	0
誓言的誓是什么意思？	誓言的意思是什么	0
孔子的道德思想核心是什么？	孔子的政治思想核心是什么	0
上海哪家做网站的公司比较好？	上海做网站的公司哪家好？	1
哪个牌子的行车记录仪好？	`行车记录仪哪个牌子好？	1
跪求一部外星人入侵的电影	一部关于外星人入侵的电影	1
已经为您提交，辛苦您在20分钟内保持电话通畅	请您放心，关闭页面后请等待20分钟左右，请您保持电话畅通。	1
怎样才能做好公司行政工作？	怎么做好一个公司的行政工作？	1
欲钱看电视是什么生肖	最爰看电视的生肖是什么	0
笔记本电脑屏幕亮度调节了不好使	笔记本电脑屏幕亮度不能调节了	1
如何让女人下面流水？	如何让女人流水出来？	1
北京是什么地方？	我在北京什么地方	0
为什么百度贴吧发不了图片	为什么百度图片看不了	0
淌可以换什么偏旁和组词	散可以加什么偏旁组词	0
这是哪个明星小时候的照片？	这是哪位明星小时候的照片？	1
跟她告白什么意思	告白什么意思	0
邦的无线鼠标怎么拆	这个无线鼠标怎么用	0
世界上最大的沙漠是什么	世界上最大的老虎是什么虎？	0
不要你做我的姐姐	我不要做你的姐姐	0
高一必修四数学	高一必修二数学	0
韩国哪里的地方最美呢？最好玩	十一月去韩国什么地方比较好玩？	0
请问下这狗是什么品种	请问这是什么树或植物	0
这个动漫人物是谁？出自哪部动漫？	这个人物是谁？出自哪部动漫？	1
配什么鞋子和上衣好呢	这鞋子配什么上衣	0
还有比东北爷们更爷们的吗	有比东北爷们更爷们的人么	1
春眠不觉晓后一句是什么	春眠不觉晓。下句是什么	1
杭州有什么好吃的饭店推荐？	杭州有点什么好点的饭店?介绍点	1
什么网站查询驾驶证真伪	驾驶证真伪在哪里查询	1
淘宝交易记录如何删除?	淘宝怎么删除交易记录	1
叶文有话要说的电台咨询电话号码	105.3叶文有话要说电话号码	1
中国哪个城市的美女多？	中国哪个城市美女多？	1
在电脑上画画用什么工具	在电脑上画画的工具是什么啊	1
联合国秘书长的权力到底有多大？	联合国最大的职务是什么？是秘书长吗？	0
什么样的网页游戏最好玩？	什么网页游戏最好玩?	1
我给我爷爷的爸爸叫什么	我应该叫爸爸的爷爷叫什么	0
张学友的歌曲'她来听我的演唱会'有什么来历吗?	谁能说几首好听的张学友歌曲，我没有听过的	0
加湿器哪个牌子最好？	哪种牌子的加湿器好？	1
世界上什么犬最凶猛啊	世界上什么鱼最凶猛	0
你好拽是什么意思	你好是什么意思？	0
神庙逃亡二的兑换码是什么？	神庙逃亡2的兑换码是什么？	1
辽宁大剧院近期活动安排	沈阳站216路到辽宁大剧院大约多长时间?	0
现在坐火车能带狗吗？	现在火车上能带针剂吗？	0
立体构成作业	点的立体构成作业	0
大家看看我的电脑配置能不能玩战地之王！	高手帮忙看看的我的配置能不能玩战地之王	1
现在什么牌子的手机最好呢？	什么牌子的纸尿裤最好用？	0
什么品牌行车记录仪好	行车记录仪那个牌孑的好	1
功夫派网通谁给我一个神碎！求了只差神碎进阶！	找个功夫派的哥哥，跪求一个神碎	1
简述社会主义本质理论的重大意义。	邓小平社会主义本质的理论的现实意义	1
甲亢的早期症状有哪些	甲亢的症状表现有哪些	0
疯狂猜成语这是哪位明星小时候	哪位明星小时候疯狂猜明星三个字	0
吉吉影音手机版，哪里下载	手机吉吉影音在那下载？	1
赛尔号时空密码是多少？	淘米做赛尔号用了多少钱？	0
男上司想对女下属做什么？	上司对待下属不公平、偏心眼，怎么办？	0
劳斯莱斯标志有什么含义	劳斯莱斯的标志是什么~	0
有没有把图片连接成动态的软件啊!	有没有制作动态图片的软件	1
有没有好看的小说？推荐几部。	有没有好看的小说？介绍几本？	1
自己生日要什么说，才好	去女朋友空间留言留什么好呢	0
身份证号码怎么查找是哪里的？	怎么查找用身份证号码在哪里登记过	0
汽车导航仪十大品牌？gps导航仪什么牌子好？	请问GPS导航仪什么牌子好?汽车导航仪品牌排名?	1
叉叉助手怎么用全民飞机大战	全民飞机大战怎么开挂？	1
配什么鞋子和裤子	这样的鞋子配什么裤子啊	0
三星手机最便宜多少钱？	在北京装联通宽带，要多少钱？	0
电子信息科学与技术到底学的是什么？	电子信息科学与技术都是学什么的呀	1
指尖奶茶，这漫画谁有	谁有这种风格的漫画？	0
微信公众平台如何盈利？	微信公众号如何盈利?	1
血液粘稠怎么办？血液粘稠吃什么好？	血液粘稠怎么办？血液粘稠吃什么调理好？	1
求师生恋的虐心小说~男教师女学生的~	求男老师和女学生相恋的小说	1
怎么让刘海紧贴着额头	怎么让刘海不贴额头の达人支招	1
红米1s密码忘了！如何格式化？	忘记红米格式化密码了，怎么办？	0
求一篇钢铁是怎样炼成的读后感800字左右	求一篇钢铁是怎么样练成的读后感2500字左右	1
不假思索的假是什么意思？	不假思索是什么意思	0
如何申请当2008奥运会的志愿者	怎样申请2008北京奥运会志愿者？	1
不一样的美男子大结局剧情是什么？查找＃	不一样的美男子电视剧结局是什么？	1
圆的特点是什么	月圆有什么特点	0
如何理解马克思主义中国化的科学内涵和意义	如何理解马克思主意中国化的科学内涵和重要意义	1
有一首歌不知道叫什么名字？	这个人是谁有图片求名字	1
李思思老公和她爹谁大	你喜欢刘诗诗还是杨幂	0
求善良美艳的妈妈全集	求善良的美艳妈妈TXT全集	1
我的世界手机版怎么骑僵尸？	我的世界手机版僵尸塔怎么搭	0
历史人物的成语	成语与历史人物	0
蜡笔小新大人帝国反击战的插曲	罪恶王冠的全部歌以及插曲	0
为是其智弗若与中与的意思	为是其智弗若与的若是什么意思？	0
分手后怎么调节心情？	分手以后怎么调节自己的心情啊	1
回收站里删除的文件还能恢复吗	在回收站中删除的文件还能恢复吗	1
微信公众账号都有什么盈利模式？	微信公众号可以有哪些盈利模式？	1
电脑开机后显示屏启动了后会变成待机状态？	我的电脑待机后开机就卡死怎么办？	0
耙耳朵是什么意思	耳朵烫，是什么意思	0
没明白什么意思	明白的白是什么意思	0
世界上最深的海沟是？	世界上最深的海沟是什么	1
什么是圆的对称轴	对称轴是什么线	0
奥运会金牌是否为纯金所制？	奥运会金牌是纯金的吗	1
如何报名做非常完美的观众，我想去现场观看	谁可以告诉我贵州卫视非常完美正确的报名方式？	0
哪个国家的人最喜欢外出旅游	女生最喜欢去哪个国家旅游	0
刻薄的反义词是什么？	厚道的反义词是什么？	0
手机没办流量为什么不能上网？	移动手机包了流量为什么还不能上网?	0
冬季到台北来看雨歌词	冬季到台北来看雨的歌词	1
浪琴那精仿的手表，什么地方卖呢	浪琴的精仿手表什么地方有卖呀	1
支付宝密码锁上了怎么办？	支付宝的密码锁上了怎么办呢	1
今年过年天气会很冷吗？	小沈阳是在北京出车祸死了吗？	0
白裙子配什么颜色鞋子	配什么颜色裙子和鞋子好呢	0
为什么宠物王国4白金收集完图鉴没有任何反应	宠物王国之白金铁将军怎么打	0
和弟弟的老婆的关系叫什么	我老婆的亲弟弟和我是什么关系？	0
浙江旅游职业学院和浙江建设职业技术学院哪个好	杭州科技职业技术学院和浙江旅游职业学院哪个好?	0
步步惊情的大结局哪里可以看？	《步步惊情》电视剧大结局在那里看啊？	1
您提供一下您的邮箱登录名这边给您查询一下	请您提供一下您的邮箱登录名查询一下	1
手机上有什么软件可以下载种子	手机上有什么可以画画的软件	0
论述科学发展观的基本要求	科学发展观的基本内涵。	0
什么牌子的眼霜去细纹好？	什么牌子的眼霜去细纹比较好	1
冷硫酸和铜反应吗	硫酸与铜反应吗	0
求图片你的动漫女孩是谁？	有没有更多的动漫女孩的图片，网址…求。	0
我不喜欢我男朋友了	我喜欢喝男朋友的尿	0
为什么我的魔兽世界更新不了？	为什么我的魔兽世界总是需要更新	0
美容护肤，平时美容护肤都用什么产品？	美容护肤，美容护肤都用哪些护肤产品？	1
哪个播放器能看湖南卫视直播？	那个播放器能看湖南卫视。同步直播	1
桂林路有什么好玩的	桂林有什么好玩的？	0
微信百事通帐号可加多少好友	微信是不是每天有加好友数量的限制	0
工作压力大，如何减压呢？	工作压力太大，怎样减压？	1
时空猎人忘记自己在那个区了怎么办？	时空猎人忘记了自己在那个区怎么办	1
女主重生娱乐圈的小说	求女主重生娱乐圈的小说	1
学心理学以后可以选择的工作都有什么	应用心理学以后能做什么工作啊	1
李敏镐头发是什么颜色	李敏镐头发染的什么颜色	1
刚开的淘宝除了虚拟还能做什么有前途的？	淘宝做冷门赚钱吗做省心富人	0
云南民族大学什么专业最好？	云南民族大学那个专业好	1
求筷子兄弟《老男孩》的歌词	《老男孩》筷子兄弟歌词？	1
亲，找回密码就可以的	但是您可以找回密码的	1
花呗的额度是由蚂蚁微贷经过综合评估后的限额，目前是无法人工提升限额的	花呗的限额是由蚂蚁微贷经过综合评估后的限额，目前是无法人工提升限额的	1
孕妇吃什么补锌效果好呢？	孕妇补锌，吃什么好？	1
苏州华硕电子厂电话是多少啊？	请问现在苏州华硕电子厂还招工吗？	0
烂桃花是什么意思啊？	犯桃花是什么意思啊？	0
谁能给我推荐几本关于心理学方面的书籍？	谁可以推荐几本好的心理学方面的书籍…	1
十二生肖今天买什么	十二生肖今天是属什么	0
面膜那么多？哪个牌子好？	现在面膜那么多？哪个牌子好？	1
侠盗飞车飞机怎么调	侠盗飞车怎么下飞机	0
自动化与机械工程及自动化区别	机械工程及其自动化与自动化有什么区别	1
为什么商店关门叫打烊烊为何解?	为什么餐厅关门叫打烊？从何而来？	1
为什么女孩子喜欢穿丝袜，	为什么我很喜欢穿丝袜的女生。	0
谁主沉浮什么意思？	我主沉浮是什么意思	0
图片上美女的名字叫什么？	图片上的美女叫什么名字？	1
搜狗输入法怎么没了	搜狗输入法怎么样？	0
忄竖心旁儿的字与什么有关	有关我姓谢却什么的图片	0
葫芦娃修改器怎么改手机型号	怎么用葫芦娃修改器修改商店里的价格。	0
怎么去除脸上的小黑点	脸上的黑斑小黑点怎么去掉	1
张翰喜欢郑爽吗	郑爽喜欢张翰吗	0
剪不断，理还乱。是什么意思	剪不断，理还乱的还是什么意思？	1
皮肤起小红点是怎么回事？	皮肤起红点，是什么问题？	1
爱情公寓四的结局是什么？	爱情公寓的结局是什么	0
有什么爱情动漫最好看	有什么好看的爱情动漫黃	0
文字少一点是什么成语	走在上面坐在下面打一字是什么	0
结婚四年，看我如何虐死前夫与小三	结婚四年看我如何虐死渣和小三	1
喜欢上女朋友的朋友	我喜欢上了朋友的女朋友	0
为什么女人经常无理取闹？	为什么女人总是无理取闹	1
求桃子老师和四个学生	双胞胎宝宝的总统爹地全文和番外	0
成都有什么好玩的地方	成都好玩的地方有那些	1
使徒行者哪里看最后大结局？	哪里看使徒行者最后大结局？	1
女人最喜欢男人什么地方	女人从哪个地方生孩子	0
请您看下转账页面上的到账时间是否选择了？	请问您的页面有选择到账时间吗？	1
上海租房子，最便宜的，一个月多少	在上海租房最便宜的大概要多少！	1
郑州那里的小吃最好吃	郑州哪些地方的小吃比较好吃？	1
植物大战僵尸手机破解版	植物大战僵尸龙宫破解版下载	0
查理九世全集要去哪里下载？	爸爸去哪第二季在哪里下载	0
有什么好听的佛教音乐？	谁知道有什么好听的佛教音乐？	1
什么品牌摩托车最好?	什么牌子的男装摩托车好	0
疯狂猜图，品牌，3个字，求真相？	疯狂猜图，3个字品牌，求答案	1
你有没有喜欢的人	有没有人喜欢	0
一个男人没穿YY坐在石头上面。（打一成语）	一个裸体的男人坐在石头上（打一成语）	1
苹果是酸性的还是碱性？	苹果是碱性水果还是酸性	1
哪里可以看谢文东第三季	谢文东第三季在哪里可以看	1
查询已经人工为您发送邮件到您的邮箱，辛苦您查询一下	这边小二是已经帮您发送邮件，辛苦您邮箱中核实一下。	1
下雪了，房子像什么？高山像什么？小树像什么？	下雪了,小树像什么？房子像什么？高山像什么？	1
炒蛋炒饭时，先放蛋还是先放饭？	蛋炒饭是先放蛋，还是先放饭？	1
天天酷跑旧版本怎么下载	怎样下载天天酷跑修改版	0
越狱全集在哪下载	越狱兔全集在哪下载	0
五笔输入法哪个最好用？	五笔输入法哪个更好用？	1
以前看过一部电影，但是名字忘了	以前看过一部电影，名字忘了	1
我看电视上都是	是我要看电视	0
有什么类似英雄联盟的手机游戏？	有什么手机游戏像英雄联盟这样的。	1
吃嘛烧饼是什么意思	翻烧饼是什么意思	0
过敏性鼻炎如何治疗？很难受，求助！	过敏性鼻炎怎么治？我想治疗过敏性鼻炎。	1
一个枪一个箭猜成语	一个继一个仆猜成语	0
什么床不能睡？脑筋急转弯	脑筋急转弯：什么花不能摸？	0
大象最喜欢吃什么	大象不喜欢吃什么	0
平安夜送女朋友什么礼物好？	平安夜送什么礼物给女朋友好	1
和女生表白唱什么歌好	对女生表白唱什么歌好	1
美国为什么打朝鲜	美国为什么不打朝鲜呢？	0
武汉户部巷有卖四季美汤包的吗？	武汉户部巷有什么好吃的？	0
什么对清风	什么的清风	0
爷爷的爸爸叫什么	我爸爸的爷爷我还叫什么	0
怎么才能减掉肚子上的肉	怎样才能减掉肚子上的肉	1
天猫网购支持货到付款么？	天猫网购支持货到付款	1
是固体还是液体？	汞是液体还是固体？	0
疯狂猜成语两个人说哼	疯狂猜成语两个人都说	0
深圳房屋地址信息编码怎么查询?	深圳居住证房屋地址信息编码查询	1
我适合齐刘海吗？	我适合什么刘海？	0
这个是余额宝分期卖家提供给余额宝用户专享的一种新型的支付方式。	您好，这个是余额宝分期卖家提供给余额宝用户专享的一种新型的支付方式	1
淘宝开店现在还要交保证金吗？多少？	淘宝开店需要交保证金啥的吗？多少？	1
过敏性鼻炎怎么治？我想治疗过敏性鼻炎。	过敏性鼻炎怎么治？怎么样治疗过敏性鼻炎？	1
摩托车驾照可以代办吗？	摩托车驾驶证能代办吗？	1
铝的化学性质	碳的化学性质	0
啤酒加味精女人喝了会怎么样	啤酒里加味精女人喝了会怎么样	1
想学练气功，请问怎么起步入门？	怎么练气功？怎样入门?	1
黑面膜哪个牌子好	哪个牌子的面膜好	0
你们喜欢古剑奇谭里的哪个人？	古剑奇谭里你最喜欢谁？	1
你造吗，是什么意思，	我宣你，你造么是什么意思？	0
莫衷一是，是什么生肖？	莫衷一是，形容那个生肖？	1
脸上的痘痘怎样能去掉	脸上有痘痘怎么能弄没呢	1
宝宝睡觉爱踢被子，有没有什么好办法	有什么办法让宝宝睡觉不踢被子？	1
嘭嘭是什么动物声音	什么动物没声音	0
这个图片是什么电影或电视剧的？	这个图片是什么电影或电视剧？	1
赛尔号圣光天马怎么抓	赛尔号救了圣光天马会怎么样	0
为什么女人不喜欢男人碰她?	男人为什么不喜欢自己女人被别人碰	0
人文社会科学与自然科学研究对象的差异？	人文社会科学与自然科学的区别简答题	0
床前明月光这句诗的下一句是什么？	床前明月光，下一句是什么？谢谢…	1
梅红色配什么颜色好看	牙红色配什么颜色好看？	0
求《初恋这件小事》的所有歌曲	求《初恋这件小事》里所有歌曲	1
我的电脑为什么不能下载东西了？	为什么我的电脑不能下载东西啊？	1
安徽省颖上县邮编号码是多少?	安徽省固县镇濠城乡邮编是多少?	0
现在有什么好玩的大型网络游戏么?	现在最好玩的大型网络游戏是什么?	1
怎么在手机QQ空间查看以前自己收藏的日志	手机QQ空间里面收藏的文章在哪里查看	1
过年回家送爸妈什么礼物？	过年回家送爸妈什么好？	1
上火嘴唇起泡怎么办？	嘴唇上火起泡怎么办？	1
朝鲜张成泽怎么死的	朝鲜金成泽怎么死的	0
哪些护肤美容的论坛比较好	美容护肤有好的建议吗？	0
暴风影音可以下载电影吗	暴风影音能下载电影吗	1
一部外国恐怖电影的名字	求一部外国恐怖电影的名字	1
看图猜电视剧名，四个字的	看图猜电视剧名，四个字	1
桂圆吃多了会不会上火？	桂圆吃多了好吗？会不会上火？	1
奥奇传说卖号极品号	极品奥奇传说号	0
支付宝钱包红包怎么领取	支付宝现金红包怎么领取	1
我有一台电脑怎么能赚钱	我有一台电脑，怎么可以赚钱。	1
下面这张图的亮点在哪里？	这张图中的亮点在哪？	1
攵字旁的字有哪些	寅字旁的字有哪些	0
姓袁的三个字女明星有哪些	有诗意的网名里有个泉字要五个字	0
千金女贼电视剧全集观看那里看？	千金女贼电视剧全集观看地址？	1
今天很郁闷，心情不好怎么办？	心情郁闷时，该怎么办	1
可以给您发送邮件您上传一下这个报错	这边给您发送邮件，您上传一下这个报错可以吗？	1
中国古代工艺美术的审美特征？	古代青铜器在中国工艺美术史的位置	0
休闲鞋和运动鞋有什么区别？	运动鞋与休闲鞋有什么区别	1
吉他谱那个叉符号是什么意思	吉他谱中这个符号是什么意思？	0
求剑灵这个灵族女的捏脸数据。	求剑灵灵族男捏脸数据	0
五湖四海七兄弟是什么生肖	五湖四海皆兄弟是什么生肖？	1
为什么我的微信总是会自动退出？	为什么我的微信老是自动退出？	1
平安夜的时候送女朋友什么礼物好呢？	平安夜送什么花好？送女朋友什么礼物？	1
形容烟很大的成语	形容很大的成语	0
第三方理财公司可信吗?	投资理财公司可信吗？	1
现在面膜那么多？哪个牌子好？	面膜好用吗？哪个牌子好？	1
为什么我的微信漂流瓶收不到回复？	为什么现在的微信漂流瓶收不到回复了？	1
输入法怎么下载	已下载输入法怎么用	0
什么叫压马路？	压马路的车叫什么车	0
有什么好玩的回合制网页游戏吗？	比较好玩的回合制网页游戏那里有？	1
推荐几本好看的总裁小说。	推荐几本好看的总裁体小说	1
拼图用什么软件好？	这是用什么拼图软件？	0
宝宝老干呕是怎么回事	宝宝老打干呕是怎么回事呀	1
遥望洞庭山翠，白银盘里一青螺的意思是什么	遥望洞庭山水色，白银盘里一青螺是什么意思	1
天天酷跑现在还有什么外挂可以用？	天天酷跑现在有什么外挂可以用？	1
毕业论文怎么写？	怎样写好毕业论文	0
哪个牌子的六味地黄丸好？	那个牌子的六味地黄丸好一些	1
什么叫包皮长	什么叫包皮啊	0
有人看果奔跑吧兄弟大电影吗？好看吗？	奔跑吧兄弟大电影好看吗，有谁去看过	1
真爱遇到他主题曲叫什么	把爱带回家的主题曲是什么	0
学错专业，现在想改行学考古怎么办？	我想考古，现在学什么专业比较合适	0
有什么游戏和梦幻西游模式一样但不要点卡的？	有没有类似于梦幻西游不要点卡的游戏	1
歇后语骑驴看唱本的后一句是什么	骑驴看唱本的下一句歇后语是？	1
如何理解和平与发展仍是当今时代的主题	怎样理解和平与发展是当今时代的两大主题	1
分手大师可以在网上看了吗	分手大师网上能看了吗	1
自己种的芦荟可以直接擦在脸上吗	婴儿要几个月才能用背带背	0
手机没停机，却收不到短信也发不出去	手机卡没停机，但收不到短信，也发不出去	1
人们常说的汽车扭矩是什么意思？主要起什么作用？	汽车扭矩是什么意思?数据大、小说明什么?	0
天天酷跑什么时候出闪电骑士？	请问天天酷跑闪电骑士什么时候出？	1
必须这个邮箱可以接受邮件才可以的.	可以的，只要接受邮件的邮箱就是可以的	1
这张内涵图是什么意思？	这张内涵图什么意思？	1
怎么才能见到他？	怎么才能见到神？	0
给我家小狗起个好听的名字	想给我家小狗狗起个好听得名字	1
我的世界手机版怎么放存档	我的世界手机版怎么传存档？	0
桂花怎么卖	桂花怎么种	0
云南那个艺术学院好？	云南师大和云南艺术学院哪个好	0
女生可以打耳洞吗？	女生打耳洞在那边吗？	0
现在做淘宝有前途吗？	现在做淘宝还有发展前景吗？	1
月经期间喝益母草可以吗	月经期间可以喝益母草颗粒吗	1
冯绍峰的女朋友是谁?	冯绍峰前女友都是谁呀	0
初三上册物理复习提纲	初三上半学期物理复习提纲	1
女生被男生jj进去什么感觉	男生进入女生是什么感觉	0
什么人每天弄虚作假？	什么人每天都弄虚作假	1
有没有好看的历史小说求推荐啊。	求推荐好看的历史小说。	1
守护甜心第四部什么时候出？	守护甜心第四季什么时候出？	1
中国电子工程设计院怎么样？	中国电子系统工程第四建设有限公司怎么样？	0
盗墓笔记大结局是什么	盗墓笔记的结局是什么？	1
求一篇5000字的汽车专业的毕业论文啊	求一篇汽车专业的毕业论文5000-8000字急用！	1
皮皮免费高清影视怎么下载电影?	怎么从皮皮免费高清影视下载电影？	1
推荐几个电影下载的网站	可下载的电影网站推荐	1
求一部日本讲艺妓的电影	求一部日本艺妓的电影	1
谁送我个天天酷跑号，要厉害的	谁能送我个天天酷跑很厉害的号。	1
篮球罚球时可以起跳吗？	篮球罚球可以起跳吗？	1
北京青年政治学院成人的怎么样？	北京青年政治学院的专科怎么样?	0
求一下打斗激烈，霸气的动漫	介绍一些好看的日本动漫，战斗要激烈！	1
东北大学研究生的钢铁冶金专业怎么样？	上海大学钢铁冶金研究生就业前景怎么样	0
谁知道这个是什么发型啊	谁知道这个发型怎么扎	0
孕妇可以吃吗？猪脚炖莲藕	孕妇可以吃莲藕糖水吗？	0
那个网址可以查大话什么时候开新区？啊	怎么具体看大话西游2最近开的新区？	0
雀巢超级能恩奶粉好吗？	雀巢超级能恩奶粉怎么样啊？	1
我是歌手在哪里看直播	我是歌手可以看直播吗	0
哪位有什么好歌介绍我听哈〈~！	朋友们介绍几首好歌听一下。	1
这个轮胎是什么牌子的？	什么牌子的轮胎好	0
一岁一枯荣中岁是什么意思	一岁一枯荣，诗句中岁是什么意思	1
汇通和百世汇通是一家吗	汇通和百世汇通一样吗	1
粤语说蛤乸是什么意思？	《嬲》粤语是什么意思？	0
水月洞天第三部什么时候播呀	水月洞天什么时候出第三部?	1
哪里有免费八字算命？	免费算命哪里有？生辰八字？	1
我叫纠结伦什么意思	纠结是什么意思	0
精子是什么样子	狗的精子是什么样子的	0
糯米网账户余额怎么退回银行卡？	百度糯米里面的余额怎么转回银行卡里面？	1
建筑劳务资质办理需要哪些资料？	建筑企业资质办理流程是怎样？哪有地方办	0
求一部美国电影的名字	求一部美国的电影名字	1
谁有糗事百科邀请码，谢谢	想注册糗事百科邀请码哪里有	1
世界什么是最好吃的？	世界上最好吃的粉是什么粉？	0
这是什么车型号	这是什么叼型号	0
高考地理有什么好的复习资料？	那种高考地理复习资料好呢	1
安徽警官职业学院好吗？具体	安徽警官职业学院是军事化管理吗？	0
谁帮我做一张小说封面？	请帮我做一张小说封面	1
孕妇梦见自己床头边站着一个小女孩	孕妇梦见自己背着一个微笑的小女孩	0
谁有好看的小说啊，书荒啊	中国美食有哪些？急！急！	0
电子技术应用这专业怎么样?	应用电子技术专业怎么样啊	1
属牛的和属马的生个羊宝宝好吗	属虎的生个属羊的宝宝好吗	0
喝酒之后多久才能再开车？	喝酒后要多久才能开车	1
鱼香肉丝里没有鱼为什么叫鱼香肉丝啊	鱼香肉丝没有鱼肉为什么要这么叫呢？	1
你们那快递能兼职吗？	现在的快递还可以发货吗	0
要过年了，摆地摊卖什么好呀？	要过年了，摆地摊卖什么好呢？	1
赛尔号谁是最厉害的啊	卖赛尔号大电影四兑换码	0
广东文艺职业学院的住宿怎么样？	广东文艺职业学院有什么专业	0
谁知道郭德纲有段相声叫什么名字	跪求一段郭德纲的相声不知道叫什么名字	1
怎么能看完回家的诱惑	怎么看回家的诱惑全集	1
这个季节吃什么水果好	各个季节吃什么水果好？	0
我姓尹却不能什么图片	我姓石却不能图片	0
四的大写怎么写	大写的点怎么写	0
还珠格格之燕儿翩翩飞大结局的内容	还珠格格之燕儿翩翩飞的全部歌曲	0
宝宝老爱干呕是怎么回事	宝宝老干呕是怎么回事	1
能把这个给我发一份吗，谢谢	能给我发一份么？谢谢~	1
怎样才能减掉肚子上的肉啊	怎么才能减掉肚子上的肉	1
有你的地方就是天堂	有梦的地方就是天堂	0
请问}}这是什么的叶子。	请问这是什么树的叶子？	0
我爱运动健身馆怎么样	梨园我爱运动健身房倒闭了?	0
小米盒子玩游戏怎么样	无线鼠标拔电池再按上才好用	0
主见是什么意思	没主见的人什么意思	0
与历史人物有关的成语	写出下面与历史人物相关的成语	1
有没有类似《风云2》的电影	求类似《恐怖游轮》的电影！	0
女生什么脸型的好看？	我的脸型适合什么发型	0
贾斯汀比伯的女友几岁拉	贾斯汀比伯的前任女友	0
香煎芙蓉蛋是哪个地方的菜	芙蓉肉是哪个地方的菜	0
寻法国的一部老喜剧电影名	寻找一部很老的法国喜剧电影	1
国内比较有名的KZ高手有哪些？	国内比较有名的法律刊物有哪些？	0
帮我找一部陈小春的电影	我想问一部电影的名字	0
哪种球类运动球的速度最快	体育中哪种球类的速度最快?	1
下面这张图片出自哪部电影？	请问这张图片出自哪部电影？	1
有没有好玩的网页游戏？	现在有没有好玩的网页游戏？	1
求筷子兄弟父亲空间链接	父亲筷子兄弟空间链接	1
这部动画片叫什么名字？	这部动画片名字是什么？	1
男友出轨了，我不知道该怎么办？	今天被骗了，心情很不好	0
什么水取之不尽用之不竭。猜一生肖	什么水取之不尽用之不竭是什么生肖	1
什么牌子的电炖锅好？	哪个牌子的电炖锅好呢	1
求推荐几本好看的小说	谁推荐几本好看的小说	1
常做什么样的运动可以提高身体协调性？	做什么运动可以提高身体的协调性？	1
英语成绩不好能学电子信息工程专业吗？	电子信息工程中的专业英语词汇必须会背写?	0
学生英语怎么写	学生英语怎么读	0
上海普陀区离上海浦东新区川沙镇多远	上海川沙离长宁区多远	0
为我的手抄报起个题目	给我的手抄报起个题目	1
另的四字成语是什么	兔的四字成语有什么？	0
这个女的是谁？什么动漫里的？	这个女的是谁啊？哪部动漫里的？	1
求类似于兔子压倒窝边草的小说	求类似兔子压倒窝边草的小说，不要虐的	1
吸血鬼传说来自于哪里？	女总裁的贴身高手哪里能看完	0
有什么好玩的网页游戏不用下载客户端的	哪里有不用下载，而且好玩的网页游戏？	0
有缘千里来相会后面一句是什么？	有缘千里来相会的下一句是什么?	1
在网上购买彩票安全吗？那个网站好？	在网上买彩票哪个网站比较安全啊？	1
苏州哪里有买大号衣服的？	哪里买的有买的有摩托车彩灯	0
谁可以告诉我这首歌的名字	谁告诉我这首歌的名字?	1
中国房地产会崩溃吗？	中国的房地产会跌吗？	1
有没有好看的穿越小说，推荐几本啊	请大家推荐几本比较好看的穿越小说	1
怎么刷游戏人生兑换点	游戏人生兑换点怎么得	1
火车上能不能带宠物？	坐火车能不能带宠物?	1
求帮助给照片	求帮助弄照片	0
初中生元旦舞蹈跳什么好	初中生元旦表演什么舞蹈？	1
手机三国杀多少级才能用皮肤	桌游志三国杀皮肤可用在手机版吗	0
淘宝交易记录如何删除?	如何删除淘宝成交的交易记录？	1
买平板电脑还是买笔记本电脑呢	平板电脑贵还是笔记本电脑贵	0
我今天没上班啊怎么办	该上班了你们春节都做什么了	0
这个世界真疯狂,翻译成英文怎么写?	这个世界太疯狂了英语怎么写	1
现在做什么生意有前途？	当今社会做什么生意有前途呢？	1
云加上一笔是什么字	来字减一笔加上是什么字	0
大爆炸之前的宇宙是什么？	宇宙大爆炸之前有什么物质	0
为什么冬天下雪不打雷，夏天下雨打雷？	为什么夏天下雨打雷，冬天下雪不打雷？	1
通过财富管家买理财产品安全吗	银行买理财产品安全吗	0
花灯节什么时候	什么时候看花灯	0
忘记支付宝支付密码怎么办？	支付宝忘记支付密码怎么办？	1
爱在须臾间是什么意思	须臾的意思是什么	0
型男的标准是什么？	什么是标准的人	0
女生来答，觉得男生戴耳钉好看吗？	耳朵大的男生短发戴耳钉好看还是长发好看	0
求大神分享黑天鹅[PG]高清完整版的网址，谢谢	求个黑天鹅未删节版种子？在线等~	1
芃字的日文怎么写	樱的日文怎么写	0
怎么我的手机打电话没有声音	我打电话怎么改变我的声音	0
推荐一本好看的网游小说	推荐一本网游好看的小说	1
现在最火的手机网络游戏是什么。	现在最火的手机网游是什么？	1
放鸽子是什么意思，为什么要这样说？	被放鸽子了，不知道对方是什么意思	0
火车上能不能带宠物？	宠物能不能带上火车?	1
哈尔滨金融高等专科学校怎么样啊？	哈尔滨金融高等专科学校如何啊？	1
给女朋友取一个可爱的外号	给女朋友一个可爱的外号。	1
描写人的句子	描写海的句子	0
有没有好看的技术流网游小说.据说梦吧有爱	求好看的网游小说不要太yy的技术流	0
为什么说属羊的女孩子命不好啊	为什么说属羊的女孩子命不好呢？	1
毕业老师的礼物送什么好？	毕业时，送老师什么礼物最好？	1
两个胖子打架，打一城市名	打一城市，两个胖子拥抱	1
天天酷跑为何总是登不进去	天天酷跑为什么登陆不进去	1
只知道姓名怎样查询他的电话号码	怎样通过姓名查别人的电话号码？	1
不了解是什么意思？	了解是什么意思？	0
谁知道这段视频的背景音乐？感激不尽	谁知道这个视频的背景音乐？	1
分割房地产是什么意思啊？	结转在房地产中是什么意思啊？	0
谁知道怎么注册淘宝小号，	谁能介绍个淘宝小号注册机	0
这是不是非洲大蜗牛？	非洲大蜗牛有多可怕。	0
怎样学好电子信息工程？	怎样学好电子信息工程啊？	1
管理科学与工程专业方向的选择	管理科学与工程和管理科学专业一样吗	0
能流畅玩星际2的电脑配置要怎样啊？	这配置能流畅玩看门狗？	0
那个银行的信用卡好办？	哪里有做假银行流水账单的？	0
有没有像魔兽世界那样的单机游戏？	有没有类似魔兽世界的单机游戏？	1
淘宝话费充值代理如何做	淘宝话费充值代理，怎么做	1
汽车的扭矩是什么意思？	汽车最大扭矩是什么意思？	1
世界上最可爱的人	世界上最可爱的狗。	0
请问。这印章写的什么字？	这个印章刻的什么字？谢谢大家！	1
最近哪部电视剧比较好看	现在哪部电视剧比较好看	1
过年快到了！没钱回家怎么办？	快过年了，没钱回家怎么办啊?	1
御龙在天技能书是做什么用的	御龙在天金子有什么用	1
额头高的人适合什么发型	额头窄适合什么发型	0
开个遥控模型专卖店如何？	开火车模型实体店前景怎么样	0
侠盗飞车罪恶都市联机怎么玩？	侠盗飞车罪恶都市联机的怎么玩？	1
怎么在迅雷上下载种子文件呢？	迅雷下载的种子文件怎么用	0
爸爸用英文怎么说	你爸爸怎么了英文	0
尊还能加什么偏旁并组词	还能加什么偏旁组词	0
蜜蜂爬在日历上。(打一成语)	一只蜜蜂停在日历上(打一成语)	1
古剑奇谭怎么看全集？	古剑奇谭在哪里可以看全集？	1
冬天用来取暖的叫什么	夏天穿棉袄是什么城市名	0
男人为什么喜欢摸女人的乳房	男人为什么喜欢添女人的胸	0
26、威尼斯的小艇小练笔怎么写？	五年级语文第26课威尼斯的小艇的小练笔怎么写!	0
老虎挂念珠这句歇后语的下句是什么？	老虎挂念珠的歇后语后半部分是什么？	1
英语学习的网站有哪些？	英语有哪些学习网站？	1
大家心情不好时怎么调节的？	心情不好，要怎样调节？	1
浙江财经大学怎么样？	浙江财经大学怎么了？	0
用手机怎么在图片上写字	怎样可以在图片上写字手机	1
网上找工作大家一般都在哪个网站？	在网上找工作应上哪个网站好呢	1
张牙舞爪一只猪。指什么生肖	张牙舞爪也不凶是什么生肖	0
微信网页版怎么看朋友圈	微信网页版怎样看朋友圈	1
湛江是哪个省	湛江是哪个市	0
饱经风霜的饱什么意思？	饱经风霜的脸说事什么意思	0
奥运五环标志象征着什么	奥运五环各象征着什么?	1
冬天用什么取暖好？	冬天用来取暖的叫什么	0
天天酷跑每局几次穿越奖励	天天酷跑一局有几次穿越奖励	1
请认真和我恋爱游戏有h吗	请认真和我恋爱游戏里有上杉练么	0
成语天天疯狂，是什么	成语天天疯狂22关是什么	0
爱不释手什么意思？	爱不释手的释是什么意思？	0
女人喝精子对身体有好处吗	吃水果吃多了对身体有好处吗	0
怎样让手变得又白又嫩	怎样让豆腐干又嫩又好吃	0
求几张简单的漫画人物素描图	动漫人物素描图，要简单的	1
没有淘宝店铺，可以成为淘宝客吗？	淘宝卖家可以成为淘宝客吗	0
什么时候教八哥说话好	八哥鸟什么时候说话	0
巫师2加强版是不是比普通版配置要求要高	巫师2加强版配置要求会比原版高吗	1
你好，能给我个环评爱好者的邀请码么？	环评爱好者邀请码可以给我一个吗？	1
叉叉助手可以修改部落战争的砖石吗	烧饼修改器怎么修改部落战争	0
供的读音是几声	筱的读音几声	0
《家庭教师》中的云雀前辈为什么那么爱校？	《家庭教师》中哪几集有出现云雀？	0
广东科学中心怎么去？交通指南	从芳村怎么去广东科学中心？	0
买什么牌子的钢琴好？	什么牌子的钢琴比较好？	1
左脸上长痘痘是什么原因？	脸上油，长痘痘是什么原因	0
关于狗和海豚的电影	关于海豚的电影	0
手机怎么扩展运行内存	怎么扩展手机运行内存	1
“杰”字属于水之字形的字吗？	与“善”字字形相近的字有哪些？2162	0
张杰谢娜为什么离婚？	谢娜张杰为什么离婚？	1
钱难挣，屎难吃，光有努力，没有运气也不可	为什么老是有人说钱难挣，屎难吃？	0
世界第一大的淡水湖是那个？	世界上最快的速度是多少？	0
平板电脑能玩网页游戏吗？	平板电脑可以玩网页游戏吗？	1
安徽科技学院怎么样？	安徽科技学院怎么样啊	1
这张头像，找个情侣头像	求这张图片的情侣头像	0
谁有中国知网的免费账号？	有中国知网的免费账号吗？	1
谁有全民枪战的新手兑换码	谁能给我一个全民枪战的兑换码	0
百度糯米账户余额能否返还到银行卡？	糯米网的账户余额怎么转到支付宝	0
红米，黑米，哪个手机好	黑米手机好，还是红米手机好。	1
弹弹堂的幸运礼包要怎么得啊	弹弹堂幸运礼包哪里领不管结果	0
谢娜为什么和刘烨分手？	谢娜与刘烨为什么分手？	1
红酒什么牌子好？	什么牌子的红酒	0
您好，建议您使用邮箱注册您自己身份信息的支付宝账户进行使用一下的。	建议您使用您自己的身份信息重新注册支付宝账户使用的	1
求阴影部分的面积和周长	求阴影部分的周长和面积	1
长发怎么变短发	短发怎么留长发	0
苹果手机丢了，怎么找回来	我的苹果手机丢了怎么能找回来	1
江苏海事职业技术学院有成人院校吗？	江苏海事职业技术学院是否有本科	0
交通违章什么时候可以查询	什么时候才能考科目二？	0
京东有假货吗	京东的假货多吗	0
三国演义作者是谁啊？	三国演义的歌词作者是谁	0
采菊东篱下下句是什么？	采菊东篱下，后面是什么?	1
请帮忙推荐几款练习拼音打字的软件，拜托了	我拼音不好，求高手给个练习打字的好软件，重谢！	1
奇瑞瑞虎怎样？	奇瑞瑞虎五怎么样	0
怎样才能快速学习英语呢？	怎么样能快速学习英语？	1
天津购物去哪里？	天津哪里卖购物卡	0
形容古人珍惜时间的成语有哪些？	形容人们珍惜时间的成语有哪些？	1
在网上买家电，日日顺物流能在24小时之内送到吗？	家在农村,从网上购买家电,可以送货到家吗?	0
这个女优叫什么名字？请大神回答	这个女优叫什么名字？大神解答下	1
放弃喜欢你日语怎么写	日语我喜欢你、怎么写	0
宝宝睡觉爱踢被子，有没有什么好办法	宝宝睡觉老踢被子，有什么妙招吗？	1
为什么火影忍者漫画出的那么慢	大主宰为什么更新那么慢	0
我想你的韩语怎么说	我想你的韩语怎么写	0
什么牌子的面膜粉比较好？	什么牌子的面膜比较好？	0
我的手机为什么登陆不了新浪微博	手机新浪微博登不进去为什么	1
买彩票真的可以中奖吗	网上买死飞自行车会被坑吗	0
《刻舟求剑》这则寓言告诉我们什么？	《刻舟求剑》包含了什么道理？	1
推荐一本网游好看的小说	推荐几本好看的网游小说	1
怎么炒茄子不变色	怎样煮茄子不变色	0
那里有无损音乐免费下载？	介绍几个免费的无损音乐下载地址	1
现货铜操作建议有哪些？	现货铜操作有哪些建议	1
夜来香花怎么吃	夜来香花怎么养	0
有什么最新好看的电影？	有什么最新的好看电影呢	1
奔跑吧兄弟下一期嘉宾	下一期奔跑吧兄弟嘉宾	1
有什么下载破解游戏的网站啊	什么网站有破解版单机游戏	0
格兰仕光波微波炉煮鸡蛋的时候爆炸了，还能修吗	鸡蛋在微波炉里爆炸了，之后微波炉还能用吗？	0
广州到厦门几时开通高铁呢	深圳到厦门高铁开通时间？	0
求《善良的美艳妈妈》全本+番外~有的高分	求《善良的美艳妈妈》全集最好有番外军训风云的	1
语气蕊蕊是什么意思	语气不凡是什么意思	0
怎么查询别人的微信记录	怎么才能查看到别人微信聊天记录	1
请问泰山是哪个省	请问泰山在哪个市	0
图片上美女的名字叫什么？	图片中的美女叫什么名字？	1
小嘟嘟是什么意思？	毛嘟嘟的意思是什么？	0
冬天用什么护肤品好？	冬天用什么护肤品比较好？	1
天天酷跑怎么下载破解版	天天酷跑苹果版的外挂有哪些	0
谁送我洛克王国雪影娃娃的蛋	谁能送我个洛克王国的雪影娃娃啊	0
蓝牙耳机有辐射吗？	蓝牙耳机辐射大吗。	0
这种耳机怎么戴	这种耳机怎么拆	0
有什么好的鞋子品牌吗	鞋子是什么品牌的？	0
账户的登录名我们查询不到的	账户的登录名小二查询不到的	1
现在中国有多少大学生？	中国现在有多少大学生	1
地下城与勇士什么职业刷图最厉害	。英雄联盟王者哪个省最多	0
多米音乐播放器为何不能下载音乐了	多米音乐播放器，多米音乐播放器下载	0
我和女朋友做爱	我想和我女朋友做爱	0
星座是按阴历算还是阳历算？	怎么查星座的？安阳历还是阴历？	1
那朋友发的这是什么意思	很好的朋友是什么意思	0
一个女生突然之间不理你了是怎么回事啊？	女生突然不理你了？怎么回事啊？	1
亲，是这样子，这个手机号码之前的使用者可能注册了支付宝账号了哦	亲。这个账户可能是之前使用这个手机号码的机主注册的	1
坐，是什么结构，部首是什么	敷是什么结构，部首是什么	0
高瞻远瞩的瞻什么意思	高瞻远瞩什么意思？	0
打架最厉害的狗是什么狗	海贼王里鱼人和人鱼哪个更厉害	0
为什么我找不到好的工作	找不到工作，有什么歌	0
中国现当代文学作品中的多余人	中国现当代文学作品推荐	0
非常完美报名要求参加	贵州卫视非常完美报名方式	1
时空猎人忘记了自己在那个区怎么办	时空猎人忘记在那个区了怎么办	1
中国最美的地方在哪儿？	中国最美丽的地方再那里	1
养宠物狐狸养什么品种的好	qq自由幻想幻宠物狐狸比雪橇好么	0
开个家居饰品店挣钱吗	开个木槿花家居饰品怎么样?	0
有什么办法可以去黑头	有好方法可以去黑头吗？	1
百世汇通和汇通是一家吗	百世汇通和汇通快运一样吗	1
浙江大学玉泉校区女生寝室楼	浙江大学玉泉校区附近	0
武媚娘传奇每天什么时候播完	武媚娘传奇范冰冰每天什么时候播	0
请问这位女优叫什么名字？谢谢！	这位女优叫什么名字？谢谢。	1
求一部老上海电视剧的名字~	求一部有关旧上海的电视剧名字。	1
怎么可以把脸上的痘痘去掉呢	脸上的痘痘怎样能去掉	1
求昆明理工大学化工原理期末试题	求化工原理期末试题，	0
英雄联盟这名字怎么打出来的？	英雄联盟里这个装备叫什么？	0
静折思己,乱世称雄的动物猜一生肖	静则思义,乱世称雄的动物猜十二生肖	1
什么样的男人最吸引女人？	什么样的男人最讨厌女人？	0
男宝宝剪什么发型好看图	男宝宝剪什么样的发型好看	1
魔兽争霸地图编辑器的问题	魔兽争霸地图编辑器问题！	1
支付宝账户可以修改吗	支付宝可以改账户名吗	1
怎么辨别红米手机的真假？	红米手机怎么辨别真假啊？	1
会到账的您是银行卡付款还是支付宝余额付款的呢	当时是支付宝账户余额付款，还是银行卡付款的呢	1
手机话费清单查询怎么登不去	怎样查询手机话费清单	0
天天酷跑什么时候更新版本苹果	天天酷跑多人战苹果版本什么时候更新	0
求一部法国轻喜剧电影的名字	求一部法国黑色喜剧的电影名字	0
请帮忙看下彩超子宫附件的结果，	求高手来看下我的子宫附件彩超图	1
举世闻名是什么意思？	举世闻名的举的意思是什么？	0
怎样申请2008奥运会志愿者？	如何申请成为2012伦敦奥运会志愿者	0
这张图出自哪个动漫？	这张图出自哪个漫画？	1
侠盗飞车飞机怎么飞	侠盗飞车怎么下飞机	0
汉字里笔画最多的是哪个字？	汉字最难写的是哪个字	1
护士的工资一般是多少？	护士一个月工资多少啊？	1
舅舅的老婆该怎么称呼？	舅舅的老婆怎么称呼？	1
微信退出时要不要退出程序	安卓新版微信总是自动退出	0
这位女优名字叫什么？	这位女优叫什么名字啊	1
怎样让染的头发颜色不明显	怎样才能让长出来的头发是直的呀	0
什么牌子的减肥药效果好？	什么牌子的减肥药好啊？	1
刘翔刘翔一共得了几块金牌?	刘翔一共得了几块金牌	1
怎么折玫瑰花	玫瑰花怎么画	0
这个女孩是哪个动漫（游戏）里的？	这个动漫女孩是拿个动漫的或游戏	1
联通流量加油包怎么开	联通怎么开流量加油包	0
地下城与勇士什么职业好	地下城与勇士：金身是什么职业	0
学画画以后能找到什么工作？	学画画以后能做什么工作？	1
桂林山水甲天下是什么意思	桂林山水甲天下的甲是什么意思？	0
女五行缺水该叫什么名字	姓郑五行缺水起什么名字	0
油性头发适合什么洗发水？	油性头发该用什么样的洗发水？	1
以自开头的成语有哪些	以千开头的成语有哪些	0
推荐一下近期比较好看的电视剧	近期有什么好看的电视剧，求推荐？	1
胃痛吃什么药比较好？	胃痛该吃什么药比较好～	1
辽宁大学离辽宁交通高等专科多远	辽宁交通高等专科学校学费	0
成都最好的妇产科医院	成都妇科最好的医院？	1
去新西兰旅游一般要多少钱?	带老人去北京旅游一般要多少钱?	0
桃李杏对什么	桃李对什么词	0
这种猫是什么品种？	这种虾是什么品种？	0
宝剑锋从磨砺出的下一句	宝剑锋从磨砺出的后一句	1
求歌曲没什么不同的伴奏音乐	求古典音乐伴奏的歌曲	0
到底是男人累，还是女人累？	为什么说女人是雨男人是雪	0
有缘千里来相会，是什么肖	有缘千里来相会是什么歌	0
哪个网站下电影比较好？	谁有好一点的电影下载网站	1
梦见暗恋的男生喜欢自己	梦见喜欢自己的男生脚踏几只船	0
什么音乐播放器最好？	哪个音乐播放器有中国好声音	0
这个男人是什么意思？	男人说吹是什么意思？	0
李白被人们称为什么？	李白被后人称为什么？	1
镇定的近义词和反义词轻松的近义词和反义词	镇定、轻松、脆弱、赞扬的近义词和反义词？	0
看图猜电视剧名，六个字	看图猜电视剧名，六个字的	1
三个字组成的字有哪些	三个目字组成的字有哪些	0
怎样查询驾驶证还有几分	怎么去查询驾驶证还有几分呢	1
死亡笔记真人版的那有	死亡笔记真人版	0
时空猎人外挂叫什么？	时空猎人的外挂，用什么	1
我的电脑可以玩热血无赖吗	我的电脑能玩热血无赖吗	1
有什么好玩的单机游戏	有什么好玩的角色扮演类网游？	0
我的世界怎么和木板	我的世界木板长什么样	0
天天动听好还是酷狗好	酷狗好还是天天动听好？	1
奥运五环的五种颜色分别代表什么？	奥运五环的颜色分别代表什么？	1
十二生肖今天开什么马？	十二生肖今天开什么	0
什么美图软件里有唇印	有什么好的美图软件	0
什么字体软件最好用？！	这是什么美化软件啊！？	0
现在最火的手机铃声是什么？大神们帮帮忙	现在卖的最火的手机是什么？	0
西游记是什么时候写的	红楼梦是什么时候写的	0
今天京沪高速公路好开吗？堵吗？明天上海回山东	京沪高速沧州到北京段这几天堵车吗，	0
异世之风流大法师的女主角	异世之风流大法师动画片	0
男性不孕不育有哪些特征	男性不孕不育的症状有哪些呢	1
苏州工业职业技术学院	苏州农业职业技术学院	0
余额宝里面的钱怎么提现	余额宝里面的钱怎么取出来	1
哪位知道这条裤子是什么牌子的？	请问大家这条裤子是什么牌子的？	1
在括号里填上适当的数	在括号里填上适当的小	0
弑杀爱情是什么意思	怂的爱情意思是什么	0
5万块钱可以做什么生意？	5万块钱本金，做什么生意最好？	1
有嘀嘀打车快速抢单软件下载吗?	我想下载嘀嘀打车软件行吗？	0
山东艺术学院是大学么？	山东艺术学院怎么样?有前途吗？	0
来自星星的你会出第二部吗？	来自星星的你第二部还拍不怕？	1
创意家居饰品店加盟哪家好？	家居饰品店加盟哪家好啊？	1
口香糖弄到衣服上怎么去除呢？	衣服上弄到口香糖怎么去除?	1
蚂蚁的生活习性和行为特点	蚂蚁的行为特点和习性	1
赛尔号谱尼虚无怎么打啊	赛尔号谱尼真身怎么打呀	0
这图片上头发是什么颜色？	这图片上头发是什么颜色的？	1
成都英语培训学校哪个好？	成都英语培训哪个好？	1
男生是不是都喜欢绿茶婊啊？	男人是不是都喜欢绿茶婊?	1
钟的声音是什么	噗是什么声音？	0
几个简单易学的小魔术	简单易懂易学的小魔术	1
恋爱相对论30集中的歌曲叫什么	恋爱相对论主题曲是什么歌	0
淘宝店铺如何增加流量？	做淘宝客如何增加流量	1
那部电影的名字叫什么	那部电影叫什么名字？	1
你们无聊的时候都在干什么啊？	无聊的时候都在做什么啊！？	1
男生吻女生手代表什么	男生咬女生代表什么	0
谁有斗罗大陆漫画？发发！	斗罗大陆中的五行大陆是哪啊	0
崔璀结婚了吗？	晟敏结婚了吗？	0
张冠李戴的冠是什么意思？	张冠李戴什么意思	0
美赞臣奶粉怎么样？	买美赞臣奶粉吃怎么样	0
搜狐视频没有办法缓存视频了	搜狐视频为什么缓存不了？	1
郑州人民医院就是是省医院吗	广州市省人民医院是不是广东省最大的医院	0
负数是什么？	非负数是什么	0
现在这个社会学什么是最好找工作的？	想问下现在这个社会学什么好找工作?	1
为什么有时候问题提交不了？	为什么提问题却提交不了啊	1
微信公众账号都有什么盈利模式？	微信公众平台有哪些盈利模式在里面	1
摇摆什么意思	摇摆州是什么意思	0
什么什么大海成语	什么沉大海成语	0
怎么在电脑上看湖南卫视直播	电脑上怎么看湖南卫视的直播	1
怎么看熊出没之夺宝熊兵	熊出没之夺宝熊兵出来了没啊	0
大学生周末做什么兼职好？	大学生周末兼职做什么好？	1
2014年除夕为什么不放假？	为什么2014年除夕不放假？	1
曼谷素万那普国际机场怎么去曼谷常青坊酒店	泰国素万那普国际机场到曼谷半岛酒店怎么走方便	0
在美容院做面部淋巴排毒手法会痛吗	在美容院做的淋巴排毒有用吗？	0
江山易改，本性难移？	江山易改本性难移对吗？	1
人教版九年级化学练习册下册答案	人教版九年级化学下册练习册答案	1
惊涛骇浪中的骇是什么意思	惊涛骇浪的惊是什么意思	0
天天酷跑抽奖有什么技巧	天天酷跑抽奖有什么技巧吗	1
这种编发叫什么？怎么编？	这种辫子叫什么辫？怎么编？	1
[truncated: 6,803 more rows]
