# Supplementary material for: MGMSN: Multi-Granularity Matching Model Based on Siamese Neural Network
Source: Front Bioeng Biotechnol. 2022 Mar 28;10:839586. doi: 10.3389/fbioe.2022.839586 (PMC8996057; doi:10.3389/fbioe.2022.839586)
Supplement: Supplementary file 1 [file DataSheet1.ZIP › LCQMC/LCQMC_test.csv]

sentence1	sentence2	label
谁有狂三这张高清的	这张高清图，谁有	0
英雄联盟什么英雄最好	英雄联盟最好英雄是什么	1
这是什么意思，被蹭网吗	我也是醉了，这是什么意思	0
现在有什么动画片好看呢？	现在有什么好看的动画片吗？	1
请问晶达电子厂现在的工资待遇怎么样要求有哪些	三星电子厂工资待遇怎么样啊	0
文章真的爱姚笛吗	姚笛真的被文章干了吗	0
送自己做的闺蜜什么生日礼物好	送闺蜜什么生日礼物好	1
近期上映的电影	近期上映的电影有哪些	1
求英雄联盟大神带？	英雄联盟，求大神带~	1
如加上什么部首	给东加上部首是什么字？	0
杭州哪里好玩	杭州哪里好玩点	1
这是什么乌龟值钱吗	这是什么乌龟！值钱嘛？	1
心各有所属是什么意思？	心有所属是什么意思?	0
什么东西越热爬得越高	什么东西越热爬得很高	1
世界杯哪位球员进球最多	世界杯单界进球最多是哪位球员	0
韭菜多吃什么好处	多吃韭菜有什么好处	1
云赚钱怎么样	怎么才能赚钱	0
何炅结婚了嘛	何炅结婚了么	1
长的清新是什么意思	小清新的意思是什么	0
我们可以结婚了吗？	在熙结婚了吗？	0
想买男人酒补肾壮阳酒哪里有啊	哪里有男人酒补肾壮阳酒	1
淘宝上怎么用信用卡分期付款	淘宝怎么分期付款，没有信用卡	0
最近有没有什么好看的韩剧	最近有什么好看的韩剧	1
《校花的贴身高手》中的林逸	校花贴身高手	1
叔叔是什么人	我是叔叔的什么人	0
这姑娘漂亮不	我姑娘漂亮吧	0
在淘宝网买手机可靠吗？	在淘宝网上买手机可靠吗？	1
山楂干怎么吃好吃？	山楂怎么做好吃	0
时间都去哪怕了歌谱	时间煮雨歌谱	0
苏州哪里能买到这个衣服	苏州哪里有买大号衣服的？	0
最好玩的手机网游	好玩的手机网游	1
石榴是什么时候成熟的？	成熟的石榴像什么？	0
刘诗诗杨幂谁漂亮	刘诗诗和杨幂谁漂亮	1
微信号怎么二次修改	怎么再二次修改微信号	1
什么牌子的精油皂好	什么牌子的精油好？	0
刚出生的小野鸡怎么养	刚抓来的野鸡怎么养殖	0
如何入侵他人手机	如何入侵别人的手机	1
红米刷什么系统好	红米可以刷什么系统	1
这叫什么高跟鞋	这种高跟鞋叫什么呀	1
汇理财怎么样	怎么样去理财？	0
什么是刷屏	什么叫刷屏？	1
各国货币符号是什么?	如何用电脑打出各国货币符号呀	0
上嘴唇有痣代表什么	咬嘴唇代表什么	0
哪种减肥药最快最有效	哪种减肥药最有效，减肥效果最好	0
邓紫棋唱功怎么样	邓紫棋唱功怎么样？	1
怎么做视频	贴吧怎么贴视频	0
现在女生流行什么发型？	女生现在流行什么发型？	1
为什么坐车玩手机会晕车	为什么我坐车玩手机不晕车	0
为什么老婆不喜欢和我做爱	我老婆为什么不喜欢做爱	1
怎么测试我爱的他爱不爱我。	怎么测试老公爱不爱我啊	0
小黑狗叫什么名字好	小黑狗取什么名字。母的}	1
如何刷弹弹堂点卷	弹弹堂如何刷点卷?	1
我国的基本国情是什么？	我国的基本国情有哪些？	1
这个美女叫什么名字？	这个美女的是谁，叫什么名字呀？	1
怎么成为网络红人	怎么样可以成为网络红人	1
嚼口香糖能减肥吗	嚼口香糖会减肥吗？	1
孕妇能用护肤品吗	哪些护肤品孕妇能用？	1
有没有孔什么让梨的成语	有没有什么天什么浪的成语	0
鱼竿上有个缘字是什么牌子的	前打鱼竿什么牌子的好	0
章子怡和林志玲谁漂亮	林志玲与章孑怡谁知名度高谁更受人喜欢	0
上班族，做什么兼职好呢？	上班族兼职做什么好？	1
找一本日本漫画	找一本日本的式神捉鬼漫画	0
没人理我	为什么没人理我	1
怎么让自己的腿变细呢	怎样让自己的腿变瘦变细	1
洛克王国东哥辅助为什么会这样？	洛克王国东哥辅助为什么这样？	1
法国人会说英语吗？	法国人英语好吗	0
这个女模特叫什么呢？	这个女模特叫啥	1
为什么头发掉得很厉害	我头发为什么掉得厉害	1
死猪怎么处理	狗掉毛怎么处理	0
跑跑卡丁车好玩么	跑跑卡丁车好玩吗	1
怎么调理湿热体质？	湿热体质怎样调理啊	1
搞笑电影美国	搞笑的美国电影	1
怀孕八个月同房对胎儿有什么影响	怀孕8个月动怒对胎儿有什么影响	0
京东网买手机可靠吗	在京东买手机可靠吗？	1
谁能帮我们想个网名？	谁能帮我想个网名？	1
桂林山水在哪个省	桂林山水在哪个市	0
怎样证明我们都还活着，	怎样能证明自己还活着，毫无存在感。	1
什么材料的鞋底耐磨	什么材料的鞋底最耐磨	1
求蔡骏《人间》下的完整版	求蔡骏人间的完整版	1
给自己女朋友空间留言咋留	给女朋友空间留言怎么留	1
结婚送什么礼物最好品	结婚送什么礼物最好？	1
神兵小将的主题曲叫什么	《神兵小将》的主题曲是什么？	1
半路父子中陈浩然是怎么死的	半路父子陈浩然是怎么死的	1
为什么我爱吴亦凡但又爱鹿晗	为什么吴亦凡和鹿晗这么帅	0
去哪里买车便宜	哪里买车便宜点	1
老婆的妈妈的哥哥叫什么	我哥哥的老婆的妈妈我该喊什么？	0
武媚娘传奇结局是什么啊	武媚娘传奇结局是什么呢？	1
吃火龙果有什么好处吗？	吃火龙果有什么好处？	1
苏宁电器这只股票怎么样！	苏宁电器的股票怎么样	1
菜炒黑了怎么办求大神帮助	搓你妹怎么搓？求大神帮助	0
请问这是什么牌子的鞋子什么型号	请问这是什么牌子的鞋子？是什么型号？	1
奥比岛红宝石号	奥比岛红宝石会所在哪	0
你是如何看待婚姻的？	你是如何看待婚姻？	1
虚伪的反义词是什么？	虚伪的反义词是什么，？	1
找张学友的一首歌	求张学友的一首歌	1
求《女监男警》的全本！	求《王元姬无惨》全本	0
世事难料是什么生肖	世事难料属什么生肖	1
汽车坐垫哪些品牌好	汽车坐垫品牌	1
记忆枕头哪个牌子好	哪个牌子的记忆棉枕头好啊	1
鹤发童颜什么生肖	鹤发童颜指的是什么生肖？	1
孕妇专用化妆品品牌有哪些	孕妇专用化妆品有哪些	1
清远县属于那里	清远属于哪里	1
魔兽世界铁矿哪里多?	魔兽世界-魔铁矿石哪里多	1
残疾人能否考驾照	残疾人考驾照	1
动物园好玩么	这个时候去动物园好玩吗	1
梦见别人流血	梦见自己的手流血	0
贫血吃什么好	贫血要吃什么	1
这个是什么牌子的吉他啊	曾轶可的吉他是什么牌子的？	0
黄豆芽怎么做才好吃？	黄豆芽怎么做好吃？	1
微博话题怎么取消赞	怎么取消微博话题的赞	1
刘亦菲的老公是谁？	刘亦菲、的老公是谁？	1
怎么找回小米帐号密码？	小米帐号密码如何找回？	1
长方形对角线怎么求	长方形的对角线怎么求	1
我的邮箱名字是什么	邮箱名字起什么好？	0
在网上去哪个网站买书比较好	网上买书在哪个网站买比较好	1
奥特曼你最喜欢那个	你最喜欢哪个奥特曼？	1
李敏镐和金秀贤谁帅	李敏镐跟金秀贤谁红	0
红色搭配什么颜色好看	什么颜色和什么颜色配起来是红色	0
这张图片是哪个动漫	求这张图片的动漫名！	1
求最好玩的角色扮演游戏	求好玩的角色扮演游戏	1
肆虐是什么意思？	肆虐的肆是什么意思	0
小兔子怎么折	如何画小兔子	0
上面一个鹿底下一个章。	上面一个厶底下一个儿	0
过年了卖点什么好？	要过年了卖点什么好	1
大象的鼻子为什么很长	大象的鼻子为什么那么长	1
怎么加亲情好号	亲情卡怎么写	0
什么是凹阳台？	封阳台用什么胶	0
拉倒是什么意思了	你拉倒吧什么意思	1
部落冲突这两天怎么老是闪退啊！	部落冲突闪退怎么解决	0
元宝蟹怎么做	叠元宝怎么叠	0
怎么样让手指变得又细又长	怎么让手指变得又细又长	1
哪里有每日提前免费推荐涨停股票的？	免费股票软件哪个好，在哪里可以找到！	0
什么礼物男孩子会喜欢	男孩子最喜欢的礼物是什么？	1
情商高的表现是什么！	情商高的表现是什么啊	1
男人吃什么水果补肾？	男人补肾强精吃什么食物	0
周润发电影全集发我	周润发电影全集	1
为什么我总是和男朋友吵架最近	为什么跟男朋友吵架后先妥协的总是我	0
最近过的怎么样？	你们最近过的怎么样？	1
怎么网上购物？	网上购物怎样才算拍下	0
全民枪战怎么开挂	全民枪战，怎么开挂？	1
充电宝的灯怎么关	充电宝怎么用	0
黄江哪里的话，有进口车买？	说说，黄江进口车去哪里买？	1
久别重逢什么意思	久别重逢的逢是什么意思？	0
请问这图片上的花叫什么名字	请问这一系列图片叫什么名字	0
老鼠不喜欢什么？	白老鼠喜欢吃什么的	0
中国人谁最美？	谁最美，是中国人吧，定	0
苹果手机要关机充电吗	苹果手机充电时不关机可以吗	0
现在有什么新电影	现在都有什么电影看？	1
什么牌子的美缝剂好呢	瓷片美缝剂什么牌子好	0
红色鞋子配什么裤子好看？男	枚红色的鞋子配什么裤子好看	0
魔兽世界将军令丢了	魔兽世界将军令坏了	0
这个女主播叫什么名字	这个女主播叫什么名字？	1
月经期可以喝茶吗	月经期能喝茶吗	1
今年过年的时候会冷吗	今年过年会很冷吗	0
本图字体是什么	图中是什么字体	1
所有手机都可以连接小米盒子么？	其他手机能连接小米盒子吗	0
画白雪公主怎么画	白雪公主怎么画	1
明明动了情，为何却不靠近	为何明明动了情却不又靠近	1
我爱你日语怎么说	我爱你用日语怎么说？	1
为什么我的电脑不能打开浏览器	为什么我下的浏览器不能打开多个窗口	0
痛风有什么好的药呀	痛风看什么科	0
电脑能连电视吗	电脑上可以用电视派吗	0
七上八下是什么生肖？	七上八下各自走是什么生肖	0
怎么做一个精致优雅从容的女人	优雅精致的女人怎么说	0
什么面膜最好用？	什么时候贴面膜最好！？	0
踏步机什么牌子的好	什么牌子的踏步机好？	1
天天酷跑怎样金币换钻石	天天酷跑要怎么刷金币和钻石？	1
法院会拍卖我的房子吗	法院要拍卖我的房子	0
有关成长的成语	()()成长成语	0
华为手机自己怎么刷机？	华为手机怎么刷机啊，	1
我要做淘宝分销怎么操作	淘宝分销怎么可以做的更多销量	0
吃煮的香蕉有什么好处	吃蒸香蕉有什么好处	0
这样的鞋怎么穿鞋带	怎么串这个鞋带	1
谁能帮我写一篇两分钟的英语演讲稿.	有没有朋友能帮我写一篇英语演讲稿	1
黑铁矿哪里多	剑三铁矿哪里多	0
同花顺模拟炒股软件怎么玩？	同花顺模拟炒股怎么玩啊	1
请看一下这个题。	给我看一下，	0
菠萝吃多为什么会舌头上火流血	为什么吃完菠萝嘴和舌头会疼呢	0
夕阳天什么意思	蹲看夕阳是什么意思	0
为啥我在超市买了个超人变身器变不了身	为什么我不能变身超人啊	0
新的银行卡怎样激活	如何激活网银行卡	1
怎么下载国外网站上的视频.	国外网站上的视频怎么下载	1
什么牌子的碗比较好	什么牌子的遮瑕笔比较好？	0
社宝网怎么样	尊宝网怎么样？	0
消防工作的方针是什么？	小区消防工作的指导方针是什么	1
如何下载漫画	怎样下载漫画	1
好一点的电影	有哪些黄一点电影	0
如何选择手机	怎么选择手机。	1
在国内如何上国外网站？	怎么才能在国内上国外的网站？	1
有什么好玩的角色扮演网络游戏？	什么角色扮演的网络游戏好玩	1
那一刻我长大了	那一刻我长大了怎么写	1
什么牌子的避孕套好啊，	什么牌子的避孕套好	1
带面具的这是什么电影	这个鬼面具的电影叫什么	0
关于学籍问题	挂学籍的问题	1
《东革阿里原片怎么吃？》	《东革阿里原片怎么样？》	0
男生动漫头像	萌男生动漫头像	0
深蹲的坏处是什么？	用醋泡脚有什么坏处	0
这个动态图女的是谁	求这个动态图吧	0
女宝宝取名大全	宝宝取名大全	0
钟保罗是谁	保罗是谁	0
我和女朋友的问题	关于女朋友的问题	0
废烟花筒可以做什么	什么牌的烟花好	0
什么日子？	日子是什么	0
在手机上怎么下载支付宝	支付宝老版本怎么下载	0
淘宝上买手机靠谱吗	在淘宝上买手机好吗	1
什么书买不到	什么书买不到？	1
单反相机最好用的是哪个品牌	中高端单反相机哪个品牌的型号最好	1
怎样定位别人的手机号	怎样怎样定位别人的手机号怎样定位别人手机号	1
穿越火线怎么练狙？	穿越火线怎么玩？	1
关于红鲤的诗句	有关爱的诗句	0
猴子最喜欢吃什么	猴子喜欢什么	0
。我的世界里咋地挖东西	我的世界如何刷东西	0
怎么玩游戏下载	快玩游戏怎么下载？	0
时间去哪了吉他谱	时间都去哪啦吉他谱	1
人肉包子好吃吗	鸭肉包子好吃么？	0
百度，李毅吧，是做什么的？	百度李毅吧是什么？	1
你们谁是邓紫棋的粉丝	邓紫棋和茜拉谁粉丝多	0
求一部小时候的电视剧。	求小时候看的一部电视剧	1
梦见别人偷自己东西	梦见别人和我抢东西	0
绿钻怎么升级	怎么在贴吧里升级	0
唱吧用什么麦克风	麦克风是什么	0
不懂歌手是谁	这个歌手是谁啊	0
谁会玩傲世西游	有谁玩傲世西游？	1
天空之城合唱谱	《天空之城》合唱	0
台式电脑的开机线怎么接	电脑主机开机线怎么插图片	0
世界杯有中国队吗？	这次世界杯有中国队吗？	1
怎么可以下载百度影音	百度影音中咋下载	0
什么老虎没动物怕？	老虎是什么动物	0
铁观音的购买方法	购买铁观音的好方法	1
有美女聊天吗？	怎么找美女聊天	0
有没有可以在家里做的工作	有没有可以在家里做的工作啊	1
这韩国人叫什么名字	她是韩国的吗叫什么名字	0
《今天的运气怎么这么好》	我今天运气怎么这么差…	0
破壁料理机什么牌子的比较好	五谷水果破壁料理机买什么牌子好	1
请问这是哪两种字体？	请问这两种是什么字体	1
你妈贵姓	你吗贵姓	0
人是怎样形成的？	靠比是怎样形成的	0
请问这种植物叫什么名？	请问这种植物叫什么	1
淘宝怎么做充值话费	如何在淘宝开话费充值店	0
如何炒茄子不变色？	如何茄子皮不变色	0
搞笑的电影给推荐几部	推荐几部搞笑的电影…	1
世界名车最好的是什么？	世界名车的名字有什么。	0
相挽什么意思	遮挽是什么意思？	0
为什么女人喜欢舔她的下面	女人喜欢男人怎么舔她下面，知道的请多指教	0
立秋吃什么呢？	立秋吃什么肉好	0
用什么比喻呀？	打比喻什么像什么	0
如何在网页上下载音频	怎么下载这个网页上的音频？	1
孕妇可以喝一些什么茶叶？	孕妇可以喝茶叶吗？	0
姓氏图片文字我姓余	姓氏图片文字我姓岳	0
男人和女人最大的区别是什么？	男人跟女人的最大区别是什么？	1
谁能告诉我这种图片怎么做！	谁能告诉我，怎么做这种图片，要过程	1
蓝色配什么颜色最搭	白蓝色是什么颜色？	0
石家庄哪个旅行社好一些呢？	石家庄旅行社哪个好	1
脸小适合什么发型	脸小的适合什么发型啊	1
梦见自己丢手机	梦见我的手机碎了，	0
初中语文给带点的词语解释。	初中语文给带点词语解释	1
它的中文名字是什么？	这是药中文叫什么名字？	0
怎样去黑头粉刺	粉刺针怎么去黑头	0
女生青春期都会什么样？	青春期女生应该穿什么样的内衣	0
瞎子背瞎子打一谚语	瞎子背瞎子(打一谚语)	1
请问这个日语是什么意思？	请问日语(啊嘛喋)是什么意思？	0
我应该用什么面膜比较好	现在用什么面膜比较好	1
一动不动写词语	关于一动不动的词语有那些	1
正确答案用英语怎么说	起风用英语怎么说。一有正确答案就赞	0
动画片和熊猫有关的	有关于熊猫的动画片	1
天天酷跑如何抽冰封狼王	天天酷跑如何领冰封狼王	1
硝酸铜是什么颜色的？	硝酸铜是什么颜色	1
男人为什么都喜欢吃奶	男人为什么那么喜欢吃奶	1
火影忍者佐助搞小樱	火影忍者佐助和小樱	1
赛尔号的达尔在哪	赛尔号抓达尔	0
北京人怎么样	去北京怎么走	0
姓李的女孩叫什么名字好听	女孩子取什么名字比较好听	0
李宇春怎么样？	李宇春是怎么死的	0
感冒还能喝啤酒吗？	感冒了可以喝啤酒吗？	1
鹤立鸡群的立是什么意思	鹤立鸡群的鹤是什么意思	0
知道了韩语怎么写	韩语不知道咋说	0
支付宝钱包里的余额宝有什么作用	支付宝和支付宝钱包有什么区别	0
猜成语是什么成语	成语什么火什么天成语	0
红毛丹怎么洗	红毛丹怎么去膜吃	0
求闪金镇那一夜全部	求闪金镇那一夜。	1
请问这是什么动漫？	请问这是什么动漫呀	1
亦的五行属性是什么	昊在五行里的属性是什么	0
你喜欢哪个节日	我喜欢的节日	0
什么牌子的手表好	什么牌子的女手表好	0
哟西哟西是什么意思？	哟西哟西是什么意思`,	1
电炒锅什么牌子好	什么牌子的电炒锅好	1
今天什么电影	今天有什么电影啊	1
什么样的净水器又便宜又好用	什么样的净水器净水效果好	0
花蚬子学名是什么？	猪的学名是什么、	0
谁有好看的网络小说？推荐几本可以吗？	谁给推荐几本好看的网络小说	1
梦一场萧敬腾伴奏	萧敬腾梦一场伴奏	1
如何做干墨鱼	墨鱼丸怎么吃	0
求一本玄幻小说名	找一本玄幻的小说！	1
防晒霜要怎么擦	防晒霜怎么样	0
干女人有什么好处	女人吃藕有什么好处	0
谁有天天飞车的辅助	谁有天天飞车的辅助啊？	1
这个魔方叫什么啊	这个是什么魔方	1
冬天去北京可以玩什么	北京冬天穿什么	0
卡通兔子图片	关于卡通兔子的图片	1
什么让我快乐作文	作文：我忙，但很快乐	0
最轻的气体是什么？	什么气体最轻？	1
什么食物是负热量的？	什么食物热量高	0
帅哥，美女。	帅哥，美女快。	1
现在网上做什么赚钱啊？	现在网上卖什么最赚钱	0
红龙女王和闪金镇的那一夜	求红龙女王跟闪金镇的那一夜	0
属鸡的和属猴的结婚了好吗	属羊和属鸡的可以结婚吗？	0
这韩剧是叫什么	韩剧有什么？	0
情人能做一辈子吗	情人能做一辈子吗？	1
有谁知道是什么动画片	动画片圣斗士星矢中谁最厉害	0
如何下载百度文库的资料	如何下载百度文库资料	1
怎样才能得高分	怎样才能考高分啊	1
哪部动漫人物	这个人物是哪部动漫的	1
怎样看到好友微信的朋友圈	怎么看到微信好友的朋友圈	1
梦见自己被枪打死	梦见自己家的狗被别人打死了	0
何处能买到巴宝莉原单男装？	哪儿能买到巴宝莉原单男装？	1
思念是什么感觉	思念是什么感觉？	1
香水是什么做的	什么牌香水好	0
去日本买什么东西好	日本人是什么东西啊？	0
你好！韩文怎么写	只对你好用韩文怎么说	0
小米充电宝怎么拆	小米充电宝怎么关	0
怎样画扇形统计图	扇形统计图怎么画？	1
小数是自然数么？	小数算自然数吗？	1
双子座与水瓶座配吗？	双子座男与水瓶座女配吗？	1
手机游戏天龙八部3d好玩吗,和电脑上的有什么不同	天龙八部手机版什么门派厉害	0
假刘海要怎么戴	该怎么留刘海？	0
美食的好节目	有哪些美食节目	0
现在中国那个城市人口最多?	中国现在那个城市的人口最多	1
虑和替能加什么偏旁？	寺能加什么偏旁	0
哪个牌子的微型小货车好	微型小货车汽油发动机哪个牌子好	0
有哪个网站可以免费下载小说	有没有哪个网站能免费阅读VIP小说	0
安以轩，漂亮吗	安以轩漂亮么	1
邓紫棋和本兮谁的粉丝更多	谁是邓紫棋粉丝？	0
举案齐眉是什么意思	举案齐眉是什么意思？	1
什么歌比较好听	什么歌比较好听？	1
钱包什么牌子好呢	这是个什么牌子的钱包	0
这两个字是什么意思？	煜斌两个字是什么意思	0
在郑州的哪里割双眼皮好	郑州做双眼皮那里做得较好啊	1
谁喜欢看奔跑吧兄弟？	奔跑兄弟里都喜欢谁	0
关于北京庙会	北京庙会哪个好	0
如何加盟顺丰快递	顺丰快递怎么加盟	1
赛尔号鱼龙王怎样打	赛尔号鱼龙王怎样搞到	0
俄罗斯首都在哪里？	俄罗斯的首都在哪里？	1
吃口香糖能减肥么	嚼口香糖能减肥吗	1
衣服的吊牌是什么？在哪？	什么是衣服上的吊牌？	1
郑州哪里有卖婚纱的	郑州婚纱哪里好？	0
怎样对付不爱做作业的孩子	孩子淘气不爱学习怎样教育	0
一个初一几何数学问题	数学初一几何题目谢谢	1
吝啬是什么意思。	你的好很吝啬是什么意思	0
你喜欢的明星有谁？	我喜欢谁（明星）	0
口蹄疫是什么	牛口蹄疫用什么药？	0
王八是什么？	什么是王八运	0
马的甲骨文怎么写	勤的甲骨文怎么写	0
我的世界村民吃什么?	葫芦侠我的世界里村民吃什么	0
这是什么牌子的汽车	这是哪个牌子的汽车啊	1
世界上有怪物忙	世界上有怪物	0
为什么老公喜欢吃奶呀！	男人为什么那么喜欢吃奶	1
为什么我脸上的痣越来越多	为什么我身上脸上的越来越多的痣	1
怎么报复背叛的男友	怎样报复背叛了我的男友	1
怎么把淘宝和支付宝绑定	淘宝怎么绑定支付宝	1
人能改变自己的命运吗？	“人怎样才能改变自己的命运”	1
黄鼠狼与狐狸结亲(打一成语)	黄鼠狼和狐狸结亲，打一成语	1
知道日报去哪里了	在哪里看知道日报	0
属羊本命年结婚好吗	本命年，可以结婚吗？	0
小豆腐是什么意思？	吃你豆腐是什么们意思	0
追女朋友时应该给她唱什么歌	去女朋友家应该买什么呢？	0
首尾呼应指什么生肖	首尾呼应指的是什么生肖	1
我的世界手机版都可以做那些门	我的世界手机版怎么玩？	0
我的这个兰花是什么品种	我的兰花是什么品种	1
黄瓜怎么吃？	怎样拌黄瓜干	0
求小说我的贴身校花	求小说(我的贴身校花)	1
什么牌子的纯羊奶好	羊奶皂什么牌子好	0
情人节送男朋友什么礼物	情人节送男朋友什么礼物啊	1
疯狂猜成语一个气	喝的疯狂猜成语一个	0
高锰酸钾的作用是什么	谁可以告诉我高锰酸钾是做什么用途的啊	1
我姓徐她姓高情侣网名	他姓裴。我姓房。情侣网名怎么起	0
手机看小说下载什么软件好	用手机看小说用什么软件	1
视频中歌曲是什么名字	求视频里的歌曲名字叫什么	1
中国最大的鸟是什么鸟？	中国什么岛最大	0
什么的油漆好呢	卖什么油漆好	0
白云是什么？	一什么白云	0
动物也会做梦吗？	动物跟人一样会做梦吗？	1
柯震东是什么脸型。？。？	柯震东是什么脸型	1
怎么样才能让牙齿洁白、、	如何让牙齿洁白	1
哗(第一声)怎么组词	正(第一声)怎么组词	0
无限极的产品怎么样？	无限极的产品怎么都那么贵	0
哪里能看匆匆那年？	匆匆那年在哪里拍的	0
全民飞机大战有什么好的外挂吗？	求全民飞机大战的外挂	0
头发少的人适合什么发型	我的头发最适合什么发型	0
什么东西近在眼前你却看不到？	什么东西近在眼前却自己看不到	1
冬天吃什么好，补身体	冬天可以煮什么粥？对身体好	0
开网店怎么开？	怎样开网店？	1
什么牌子的电脑包好	电脑包什么的牌子好	1
这是什么牌的摩托车	这是什么摩托车！	1
地壳中含量最多的元素是：	地壳中含量最多的元素是	1
什么叫支付宝账户名	什么是支付宝账户？	0
我得了神经病怎么办	我是神经病是什么歌	0
橄榄油有些什么功效？	橄榄油精华有什么作用	0
谁知道这是什么鸟啊	谁知道这是什么	1
怎么设置中文	怎么设置中文？	1
怎么找回电话号码	该怎么找回电话号码！	1
求蓝男色全部资源	求蓝男色资源。	1
报关单如何查询	如何查询报关单号	1
温州有什么好玩的地方？	温州什么地方最好玩	0
欠你的幸福繁体字怎么写	愿你幸福的繁体字怎样写	0
酷派大神好不好用，	酷派大神怎么样，好不好	1
怎么清洗手机屏幕	手机屏幕怎么清洗？	1
才干的近义词是什么？	才干的进近义词是什么？	1
男生怎么留刘海	如何剪刘海是男生的	0
清华同方的平板电脑怎么样	清华同方笔记本电脑怎么样	0
数据结构都有哪些	关于数据结构的题	1
月字加一笔是什么字	旧．这个字加一笔是什么字	0
张爱玲有哪些经典作品	张爱玲有哪些小说比较受欢迎	1
你们还相信爱情吗？	你还相信爱情吗？	1
性取向要怎么改变	如何改变性取向	1
给设计公司起名	帮设计公司起名	1
孕妇补血吃什么好？	孕妇吃什么最补血	1
青年医生很好看的	青年医生好看不	1
支付宝手机怎么收款	如何用手机支付宝收款	1
男人为什么喜欢吃女人的乳房	男人为什么喜欢摸乳房	0
在电影院里是什么客	电影院是什么	1
小学生家长意见怎样写	小学生家长意见怎样写？	1
我早泄如何治疗	早泄要怎么治疗	1
在唯品会怎么开店	唯品会怎么开店	1
小米手机怎么清理缓存	小米手机内存里的其他怎么清理	1
这样的脸型适合中分吗？	她是什么脸型，适合中分吗？	1
北京哪里好吃？	北京的饭哪里最好吃？	0
雌性激素高的食物有哪些	含有雌激素的食物有哪些	0
有什么科技小制作？	科技小制作有什么？	1
小眼睛有什么成语形容	形容眼睛一眨不眨的成语是什么	0
什么是变形计？	变形计什么时候放？	0
有人知道图片上的人是谁吗。	这个图片有人知道吗	0
谁有《诱爱妩冰》的全文	谁有《剩女不淑》全文！	0
用手机怎么注册谷歌账号？	手机如何注册谷歌账号	1
伤心听什么歌	什么事让我最伤心？	0
有效安全的丰胸产品有哪些?	丰胸产品哪些安全有效？	1
世界上哪个国家的女人最漂亮?	世界上最漂亮的女人是哪个国家的	1
求淘宝店名，有个性的	求淘宝个性店名	1
整容成功率高么？	整容成功率高吗？	1
蓝色衣服藏青色裤子配什么颜色鞋好	藏青色裤子搭配什么颜色的鞋子好	1
今天北京下雨了吗	今天北京会下雨吗	0
雪莲果怎么吃	干雪莲怎么吃？	0
这个是什么播放器？	这个是什么播放器	1
生活中的传统文化有哪些?	生活中的传统文化有哪些	1
女人用什么网名好	女人取什么网名好	1
用手机怎样设置路由器。	手机怎么设置路由器	1
这些韩文是什么意思？	韩文中什么意思	0
网络黑客指的是什么人？	网络黑客是什么	1
情人节应该送女朋友什么礼物好	情人节应该给女朋友送什么礼物	1
怎么拿银行卡开通快捷支付？	怎么把银行卡开通快捷支付？	1
今天是什么日子	今天什么日子?	1
谁能帮我设计个图标	谁会设计花的图标	0
百度如何上传文件	在百度贴吧里怎么上传文件？	0
中心圈是什么？	观刈麦的中心句是什么？	0
就业失业登记证有什么用	就业失业登记证有什么用？	1
什么播放器可以看世界杯直播？	用什么播放器看世界杯直播	1
剑灵捏人。求这个天族女的原数据	求这个剑灵天族的捏人数据。	0
怎么知道对方有没有上微信	微信上怎么看别人是否在线	1
求电影《雷横与朱仝》的下载地址	求电影《毒吻》下载地址	0
只要有你是什么电视剧的主题曲？	《你》是哪个电视剧的主题曲？	0
产妇喝什么下奶好啊	产妇喝什么下奶	1
你在干什么，日语怎么说？	“你们在干什么”日语怎么说	1
溜溜球在哪买	溜溜球哪个好	0
画蛇添足里的其是什么意思	画蛇添足的意思是什么？	0
草绿色搭配什么颜色好看	草绿色和什么颜色搭配起最好看	1
给小孩怎么扎头发的图片	儿童头发怎么扎好看图片和步骤	1
蛤蟆是什么？	小蛤蟆吃什么	0
这是什么水果？有图。	这是什么水果。怎么吃？	0
包皮手术后自己换药可以吗	做完包皮手术后可以自己换药吗	1
过年卖什么挣钱	过年卖什么最挣钱	1
打鸡血是什么意思	鸡血是什么意思？	0
动感地带和全球通哪个好	动感地带转全球通	0
好世界上最凶猛的狗是什么狗	世界上什么鱼最凶猛	0
你在烦恼什么呢，	烦恼是什么？	0
想和女朋友接吻要怎么说	怎么和女朋友接吻啊？	0
你们对一个这样的男人怎么看	怎么样才算一个好男人啊？	0
怎样钩有后跟的鞋子	钩鞋子怎样钩图	0
触手剑是什么	什么是触手系？	0
小灰机是什么？	小灰机有什么用啊	0
怎么去买到电影票？	电影票怎么买	1
大头儿子的爸爸叫什么?	大头儿子小头爸爸是什么时候出的	0
影响的近义词是什么？	影响的近义词是什么	1
我比较适合哪种，面膜~	哪种面膜比较适合我?	1
这个女明星的名字？	这个女明星名字叫什么？	1
我恨你英语怎么读	为什么用英语怎么拼？	0
你的名字叫奇葩吗	你的名字为什么取的那么奇葩？	0
关于前男友的报复，我该怎么做？	怎么去报复前男友一家人。	0
怎么去除不干胶？	怎样去除不干胶印	1
什么东西，长方形的	有什么东西是长方形的！	1
舒查字典查什么部首	表的查字典是什么部首	0
帮我起个好听的网名吧	起个网名好听	1
有没有像问道的手游	有没有哪个手游像问道的	1
摩尔庄园拉姆运动场在哪里	摩尔庄园的拉姆运动场在哪里呀？	1
我的世界手机版有没有鞍	我的世界手机版有没有鱼	0
斯怎么组词？(二个)	毁怎么组词？(二个)	0
男朋友生日送什么？	男朋友生日说什么	0
男生纹什么好看	男生跳什么舞好看	0
如何备份手机通讯录	手机通讯录怎么备份？	1
北海还有传销吗？	北海是传销吗？	0
哒哒鸟的激活码	给个激活码！	0
秋天有什么特点	秋天风的特点是什么	0
淘宝模特叫什么？急	淘宝的模特她叫什么	1
情侣之间送什么礼物啊	情侣之间送什么礼物，有意义	1
谷歌地球怎么打不开了？	谷歌地球怎么打不开	1
长方体的底面积怎么求？	长方体的面积怎么做？	0
大便拉出血什么原因	大便出血一般是什么原因	1
虾的尾巴起什么作用	鱼的尾巴有什么作用	0
绝味鸭脖总部在哪里？	绝味鸭脖的总部在哪里	1
南宁服装批发市场在哪里	南宁的服装批发市场在哪里？	1
这是什么动物？	这是什么动物	1
怎么领取支付宝红包	怎样领取支付宝红包	1
大学生可以做什么挣钱	大学生网上做什么赚钱	0
送奶奶什么礼物比较好	送老公的奶奶生日礼物什么好呢，送	0
天天飞车经典模式怎么获得配件	天天飞车经典模式配件怎么获得	1
我的世界材质包怎么下	我的世界中的材质包怎么大	0
为什么大家都不看奥特曼啊	奥特曼为什么哭了	0
淘宝网小媛非主流服饰的女模特叫什么名字	淘宝网上夏娜，芸妃的女模特叫什么名字啊	0
微信怎么看好友在不在线？	微信是怎么看好友在不在线	1
我爱上了我朋友的老婆怎么办	我上了朋友的老婆怎么办	1
上海租房子哪里最便宜？	上海哪里租房子便宜	1
好安逸是什么意思	耍安逸是什么意思	0
求此动漫女名字	求此动漫名字。	0
找一本古言小说}	找一本小说，古言。	1
舅舅的儿子的儿子叫我什么	我儿子叫我舅舅的儿子儿媳叫什么	0
青花瓷器图片	元青花瓷图片	0
找一首粤语歌曲。	求一首粤语歌曲！女的唱的！	1
我去年买了个表，什么意思	我去年买了个表。是什么意思呀？	1
白菜怎么画	怎么腌白菜。	0
怎样用手机发视频	怎么样在手机上看视频	0
紫色代表什么？	紫色代表什么	1
男皮鞋哪个牌子好？	哪个牌子的皮鞋好？	0
南充哪里可以烧烤	南充哪里可以租烧烤架	0
求共享个优酷会员账号	求优酷会员账号共享}	1
欧巴是什么意思？	欧巴是什么意思啊？	1
高个子女孩适合什么样的短发	高个子女生适合什么样的发型	0
平度同和哪里招聘？	平度哪里招聘男	0
求助，这个是什么字体呀？	求助这个是什么字体？	1
澳洲有哪些块矿	在澳洲的时候，	0
怎么样可以让眉毛变浓？而且多	怎么可以使眉毛变浓？	0
求篡位吧全部广播剧下载啊	求篡位吧广播剧下载	1
请问图片上的是什么花？谢谢	请问图片里是什么花？谢谢	1
爸爸去哪儿一集多长时间	爸爸去哪儿播出时间是多长	1
为什么所有车队都不能申请加入	电子竞技为什么不能申请加入奥运会	0
什么行业赚钱	做什么行业最赚钱	1
买什么悠悠球好	什么悠悠球好	1
求曾轶可这张原图	求这张榎本贵音的原图	0
求一部关于吸血鬼的电影	找一部吸血鬼电影	1
求国外的一部电影	求一部电影，国外的	1
一天中什么时候吃苹果最好	一天中什么时候吃苹果	1
多喝豆浆有什么好处呢？	吃豆浆渣有什么好处	0
吊炕怎么搭，求图解	怎样钩杯套图解	0
找一本玄幻的小说！	想找一本玄幻的小说	1
木耳给你舔够了，什么意思	烂木耳是什么意思	0
喜欢什么意思？	喜欢你是什么意思？	0
在哪里可以下载泡泡堂	哪里可以下载到泡泡堂	1
男生暗恋女生会有什么表现？	男生暗恋女生表现是什么	1
整容有后遗症吗	整容有什么后遗症吗？	1
养宠物的游戏	抓宠物的游戏	0
微博粉丝怎么刷	微博怎么加粉丝啊	0
日文的和字怎么写	惠的日文怎么写	0
哪个网站下载软件最好	在哪个网站下载软件好	1
我这配置能玩腐烂国度吗	这个配置可以玩腐烂国度吗？	1
什么药可以让男人催情	什么药可以让女人兴奋，就是吃了可以催情的那种	0
吃一半，还一半的谜底是什么	一半去一半还有一半谜底是什么啊	1
容易流产的食物有哪些	引起流产的食物有哪些	1
比较爽的小说	下小说哪个网比较好啊	0
简便运算怎么做啊	用简便运算怎么做	1
明天是什么日子	明天什么日子？	1
出自什么动漫？	这个出自什么动漫啊	1
刘德华有什么好看的电影吗？	刘德华的电影好看吗	0
喝红酒对人体有什么好处	红酒对人体有什么好处	1
啃苹果有什么意思	白苹果什么意思	0
鹿晗有女朋友吗？	鹿晗有女朋友吗	1
这是和田玉吗？	这是和田玉	0
适合在婚礼上唱的歌	婚礼上适合唱的歌	1
漫天卷地中的漫是什么意思？	漫天卷地是什么意思	0
宁波哪里可以摘草莓	宁波哪里有摘草莓	1
请问这是哪部动漫的	请问这是哪部动漫的？	1
这个是什么牌子的拉杆箱？	什么牌子拉杆箱好	0
最快的减肥方法是什么	请问最快的减肥方法是什么	1
大槻ひびき种子全集	恵けい的全集种子	0
哪个网站上有卖好看的包包	哪个网站有好看的包包	1
有没有写鬼差的小说	有没有关于巫蛊的小说	0
电脑插上耳机别人听不到我说话	怎么我的魅族3手机插耳机之后说话别人听不到	0
天天飞车现在什么车最好？	现在天天飞车中最好的车是什么	1
常州的特产是什么？	常州有什么特产？	1
微信头像怎么改	怎么改微信的头像	1
中国好声音有第三季吗	中国好声音还有第三季吗？	1
科比能超越乔丹吗	科比会超越乔丹吗？	1
男生短头发发型	男生头发少的发型	0
什么小品能把人笑死的。要名字	这个小品什么名字	0
你是想做天使还是魔鬼	是魔鬼中的天使吗？	0
怎样去除衣服上的火锅味？	怎样去除衣服上火锅味	1
电话订火车票怎么订	用电话订火车票怎么订？	1
一般的年终奖什么时候发	年终奖什么时候发？	1
大白菜怎么炒比较好吃	炒大白菜，怎么做要好吃	1
最近买什么股票比较好	最近什么股票比较好啊	1
泡芙面膜怎么做代理	面膜代理怎么做	0
赛尔号幻天萨格罗斯怎么得	赛尔号萨格罗斯银河星爆怎么打	0
什么样的发型既简单大方又可爱	什么样的发型最适合年轻的幼儿园老师	0
动漫美少女图片	动漫美少女的图片	1
这是什么植物、叫什么果？	这是什么植物…啊	1
上海话吃了伐什么意思	撒嗨银上海话什么意思	0
哈尔滨的考研班哪个好	哈尔滨考研班哪个好	1
吾日三省吾身的日是什么意思	吾日三省吾身什么意思	0
微商是什么，可以做吗	怎么可以做微商	0
地毯烫带是什么	地毯绣是什么？	0
我的提问怎么删除	如何删除提问？	1
加入薏米社团好吗	加入薏米社团行吗	0
下载好手机三国后怎么玩？	手机怎么下载三国杀	0
黑豆怎么吃	生黑豆怎么泡？	0
动漫：求这张图片的出处！	求这张图片的动漫出处！	1
梦见被蛇咬手出血	梦见狗咬手出血	0
总是掉网怎么回事	怎么回事，总是这样	0
怎样登陆微博	用微博怎样登陆唱吧	0
五子棋走黑怎么才能赢	五子棋怎么玩	0
怎样能遮盖纹身	怎么遮盖纹身	1
我的名字韩文怎么写？	我的名字用韩文怎么读	0
双方异地领结婚证到女方家办需要什么证件	在异地领结婚证双方需要什么证件	1
大年初一是指什么生肖	大年初一猜什么生肖	1
关於赞美老师的诗句	用诗句来赞美老师	1
含植物的成语	有关植物的成语	1
祖国，我终于回来了。	祖国，我终于回来了	1
屡次的意思是什么？	屡次什么意思？	1
有幸福花园全集吗？	求幸福花园全集，…	1
这是什么花？会开花吗？如图	这是什么为什么不开花	0
同学结婚送什么礼物好	同学结婚送什么礼物好？	1
小丑怎么画	小丑怎么死的	0
剑灵这是什么时装	剑灵这是什么时装？	1
晚安，用韩语怎么说？	晚安的韩语怎么写？	0
我是谁中的女主角是谁	公主恋人>中的女主角是谁	0
有什么好看的异界穿越小说	有什么好看的穿越异界小说？	1
血红蛋白低吃什么好	吃什么补血红蛋白	1
怎样去除衣服上的机油味	如何去除衣服上的机油味	1
这是什么动漫或游戏的什么人物？	这是什么动漫游戏的人物	1
反恐行动怎么冲金币	反恐行动中的金币怎么冲。	1
如何清洗手机屏幕？	手机屏幕怎么清洗？	1
手机防尘塞哪里有卖	手机防尘膜往哪里贴	0
我的世界手机版材质包如何下载	我的世界手机版材质包下载	1
多玩诛仙上的视频怎么下载	怎样下载视频？	0
大便出血什么原因？！	大便出血是啥原因	1
粗纤维食物有哪些-如何科学食用粗纤维食物	粗纤维食物有哪些（适宜于胃病患者吃）	0
如何把树弄死	怎样把树弄死！	1
有哪些游戏交易平台?	游戏交易平台都有哪些	1
天津海运职业学院	天津海运职业学院在哪个区	0
爱江山更爱美人	爱江山更爱美人这样的歌	0
邯郸是哪个省？	邯郸是哪个省的，	1
石榴籽是什么颜色？	石榴红什么颜色的	0
哪种奶粉味道最接近母乳	国产哪一种奶粉味道比较接近母乳	1
为什么我的声音不好听？	为什么录出来的声音不好听	0
新产品代理找什么好	好产品代理什么好？	1
求本小说！	求本小说名。急！	1
什么牌的饮水机好	什么饮水机好	1
淘宝如何解除手机绑定	手机怎么解除淘宝绑定啊	1
什么减肥药最有效？	什么减肥药有效	1
全民枪战怎么飞了	全民枪战的人要怎么飞？	0
苹果手机单机游戏那个好玩	苹果手机上好玩的单机游戏有哪些	1
七情六欲是什么生肖	七情六欲指什么生肖	1
世界上有真爱吗？	这世界有真爱吗？	1
冬天什么鱼最好养	冬天吃什么最好，	0
请为古诗配画	古诗配画的图	0
苏州彩妆学校什么地方有？	苏州彩妆学校在什么地方啊？	1
大姨妈刚走就做，会怀孕吗？	怀孕了会来大姨妈吗	0
有什么好玩的手机单机游戏安卓的	安卓手机有什么好玩的单机游戏？	1
非反而何，是什么意思求解	卡婊是什么意思？求解	0
怎么样上传视频到土豆	上传土豆的视频别人怎么看	0
盗号软件有什么？在哪里买？	什么软件可以盗号？	1
梦见抱别人的孩子	梦见自己孩子死了	0
什么时候买奶粉？	废奶粉桶可以做什么	0
天津长征医院的药	天津长征医院	0
纸鹤怎么折	怎么折纸鹤	1
赛尔号黄金布布怎么领	赛尔号黄金布布怎么融合	0
我的世界手机版怎么进服务器	谁有我的世界手机版服务器	0
帮我起个笔名吧	谁帮我起个笔名	1
今天天气不错，你的心情好吗	你今天心情不好吗.PDF	0
大家都笑你打一中国城市名)	猜一猜打中国城市	1
你是什么星座的	我是什么星座	0
团宝网怎么打不开	地宝网怎么打不开了	0
谁能借我一万块钱。	如果你有一万块钱你能做什么？	0
不等式组的解集为()。	不等式的解集是	0
这块手表是浪琴什么型号的	求大神帮我看看这块浪琴手表的型号	1
这游戏在哪里下载	这是啥游戏？在哪下载呢	1
玩不了网络游戏	我玩不了网络游戏了	1
天天有喜全集	天天有喜全集去哪个看	1
有什么好看的修真小说(完结的)	有什么好看的修真小说完结的	1
鬼畜王兰斯图文攻略	鬼畜王兰斯的图文攻略	1
怎么我的电脑自己开视频？	电脑怎么拍视频啊？	0
神庙逃亡的兑换码是什么？	神庙逃亡2,的兑换码是什么	0
梦见猫跳到我身上	梦见自己身上张蛆	0
闺蜜生日怎么写说说	闺蜜的生日说说怎么写啊。	1
郑爽张翰什么关系	张翰和郑爽是什么关系	1
晟字古代怎么写？	攥字在古代怎么写	0
羊的守护神是什么	马的守护神是什么	0
谢娜张杰离婚了吗	张杰与谢娜离婚了吗	1
现在最流行什么歌？	现在最流行什么	0
孔子是我国古代伟大的什么家什么家	为什么说孔子是我国古代伟大的教育家	0
什么时候是尾牙啊？	什么是尾牙油	1
哪里买汽车坐垫	哪里买汽车坐垫好	1
死国可乎什么意思	死国可乎的死是什么意思	0
我姓王图片如何制作	怎么制作我姓闫的图片	0
杨幂整容前照片	杨幂整容前后的照片	1
出勤率怎么算	出勤率怎么求？	1
今天杭州下雨了吗？	杭州今天下雨了吗？	1
微信怎么摇一摇	微信摇一摇怎么用	1
天天酷跑有什么外挂用现在	天天酷跑现在可以用什么外挂啊	1
我的世界驯服狗有什么用？	我的世界猫怎么驯服	0
“亇”是什么字啊？拼音是什么？	这个是什么字？拼音	0
全民枪战怎么领礼包	全民枪战礼包怎么领	1
晚上吃什么好呢？	晚上吃什么好呢？》	1
黄青蛙可以吃吗图片	求青蛙趴的图片	0
银行周末上班嘛？	周末银行上班吗	1
车载导航地图怎么升级呀？	车载导航地图怎么升级？	1
户外品牌哪个好	户外鞋哪个品牌好	0
人为什么会长头发	为什么我会长头发	1
什么是现实	现实对什么？	0
胳膊一抓就起小疙瘩	胳膊上有个枣那么大的疙瘩	0
开摩托车的技巧	开摩托车的技巧。	1
甄子丹的最新电影	甄子丹最新电影	1
长得帅又有钱是我的错吗	有钱长得帅是我的错吗	1
谁可以教我英语怎么读，怎么拼	怎么学英语…怎么呀	0
精液如何做面膜	精液面膜如何用	0
鸡蛋可以和豆浆一起吃吗？	鸡蛋和豆浆可以一起吃吗？	1
请问今年春运从什么时候开始?	今年春运什么时候开始	1
如何申请阿里旺旺号？	阿里旺旺号怎样申请	1
吃什么补精子	精子少了吃什么啊	1
谁知道这个字是什么字体啊	有谁知道这个是什么字体吗？	1
赛尔号的达尔在哪	赛尔号达尔在哪抓	1
什么样节奏最摇摆？	什么样节奏才是最摇摆	1
史上最坑爹游戏。这关怎么过。	史上最坑爹的游戏这关怎么过？	1
在十二生肖中，武则天代表什么生肖	辛字在十二生肖里面代表什么生肖	0
怎么杀螨虫呢？	怎么除螨虫	1
星影联盟？是啥	星影联盟是啥	1
求一些基督教的歌曲	还是爱你基督教歌曲	0
男朋友喜欢亲我脚	我喜欢喝男朋友的尿	0
无暇什么意思？	无暇的暇是什么意思？	0
这是哪部电影？	这是哪部电影里的	1
有什么恐怖片好看	有什么好看的恐怖片么？	1
什么软件可以免费看书？	免费可以看书的软件	1
抽油烟机的问题…	关于邦太抽油烟机的问题	0
内联网是什么？	物联网是搞什么的	0
梦到自己被人杀了	梦到蛇扑向自己	0
怎样判断一个人是否喜欢你？	怎么判断一个人是否喜欢你	1
【爸爸去哪儿】好看吗？	爸爸去哪儿有那么好看吗？	1
圆脸适合什么样的女生发型	圆脸女生适合什么样的发型	1
什么时候揉肚子最好啊？	猫肚子里有虫吃什么药最好	0
上海有哪些适合情侣约会的地方	上海有哪些适合情侣约会的地方？	1
回家过年给父母买的什么礼物	过年回家给父母带什么礼物	1
你最喜欢吃的一道菜？	你吃过最喜欢的一道菜是什么？	1
什么的雨点	一什么雨点？	0
谁知道这个表情里的人是谁	有谁知道那个狗的表情怎么打的	0
怎么刷永久黄钻	黄钻怎么刷永久	1
怎么样才能手机定位	怎么定位被偷的手机	0
小米和华为，你选哪个…	小米华为那个好啊	1
什么手机卡流量最多？	什么手机卡流量最多月租最少	1
豆腐不可以和什么一起吃？	鱼和豆腐可以一起炖吗	0
公关是什么	什么是公关	1
姓曾双胞胎男孩起名	双胞胎男孩起名	0
女人吃伟哥会怎么样？	女人吃了伟哥会怎么样	1
门户网站的盈利模式有哪些?	地方网站的盈利模式有哪些	1
苹果手机出于哪个国家	苹果手机来自哪个国家	1
死后的世界是什么样的呢	死后的世界是什么样的？	1
雷霆战机怎么解封	雷霆战机怎么解封的啊？	1
什么手表的品牌？	这手表是什么品牌	0
中国好歌曲霍尊是哪一期	中国好歌曲霍尊哪一期	1
鸡翅料是腌好的怎么做才好吃	鸡翅尖怎么做好吃	0
我家小狗为什么会这样	我家小狗死了，怎么办	0
怎么领取红包里的钱	如何领取红包	1
给男朋友送什么生日礼物好啊，是学生	送男朋友什么生日礼物有意义	0
金戈哪里可以买？	金戈哪里有卖	1
去黑头最有效的办法是什么	去黑头最有效的方法是什么	1
哪里有妖精的旋律下	在哪里才能看妖精的旋律啊	0
口腔溃疡怎么治？	口腔溃疡怎么治	1
怎么找回微信密码	微信密码忘了怎么找回	1
最好的输入法是什么？	目前最好用的输入法是什么	1
怎样在手机上找回支付密码	怎样找回手机支付密码	0
一加手机怎么样？	一加手机怎么买	0
女人为什么喜欢大鼻子男人？	女人为什么喜欢男人大鼻子	1
谁是世界上最聪明的动物？	谁是世界上最聪明的动物。	1
这个宝宝发型怎么搞	男宝宝发型怎么剪	0
摩托车违章怎么查询	怎样查询摩托车违章	1
魔兽世界背包打不开	魔兽世界打不开背包	1
手机淘宝中的卖家中心在哪里？	手机淘宝卖家中心在哪里	1
苹果手机为什么要越狱？	苹果手机越狱了开不了机是为什么	0
为什么我的嘴唇会起泡？	下嘴唇为什么总是会起泡！	0
这种图片叫什么	这种图片叫什么？	1
男生看的小说	姓唐的男生名，写小说用	0
女朋友突然跟我说分手	我的女朋友突然和我说分手	1
什么是对偶句	什么是对偶句？	1
扬州技师学院怎么样？	扬州技师学院怎么样	1
请问，这是哪个动漫人物	请问这是哪个动漫人物	1
艺术签名在线设计	艺术签名设计在线	1
给我王俊凯照片	王俊凯的呆萌照片	0
新金瓶梅什么时候上映	新金瓶梅什么时候上映啊	1
天天酷跑在电脑上怎么玩	怎么在电脑上玩天天酷跑	1
神武怎么买现金	神武怎么赚现金快	0
怎么在图片上添加文字?	怎么在照片上添加文字	1
老工伤新待遇	我的工伤待遇	0
天天酷跑怎样可以免费刷钻石？	能给我免费刷天天酷跑钻石	0
刺猬吃什么？	刺猬怎么养？吃什么？	1
妈妈的哥哥的老婆叫什么？	我哥哥的老婆的妈妈我该喊什么？	0
陌陌号怎么解封	陌陌号被封了怎么解封	1
顶福利是什么意思	福利是什么意思	0
空压机什么牌子好	什么牌子空压机好？	1
请问这个表情叫什么啊？	请问这个贱贱的表情叫什么？	0
怎么下载奥拉星的黄色小人	奥拉星黄色的小人怎么按	0
心术中霍思邈用的是什么包？	心术里的霍思邈本人叫什么	0
一见钟情什么意思？	一见钟情是什么意思啊	1
中老年人补钙用什么好？	中老年人补钙选什么好呢	1
为什么男人都爱漂亮的女人	女人为什么比男人漂亮？	0
表哥的妈妈叫什么	妈妈的表哥我叫什么	0
怎么玩游戏下载	多玩游戏盒怎么下载	0
这张照片怎么样？	谁见过杨幂的这张照片？	0
宝宝头发短怎么扎好看图片	宝宝头发怎么剪好看有图片吗	0
如何系鞋带？	怎么系鞋带？	1
一什么什么的稻子	熟了的稻子像什么	0
大众点评网怎么样啊	大众点评怎么样呢？	1
西游记的作者是哪个朝代的人	写西游记的作者是哪个朝代	1
腊肉怎么做最好吃	腊肉怎么炒好吃	1
腰粗的人夏天穿什么	夏天是什么的	0
百事可乐广告	百事可乐广告有哪些人	0
老板牌油烟机怎么样	老板油烟机怎么样	0
求完整图片！	求图片的完整图	1
我的世界怎么刷钻石	我的世界钻石长什么样	0
微信头像怎样换啊	怎么换微信头像	1
不是一个人是什么意思	下一个就是你什么意思	0
笨拉拉是什么意思	拉拉是什么意思	0
波尔山羊的养殖技术	《波尔山羊养殖技术》书	1
这是什么石头？值钱不？	这块是什么石头？值钱吗	1
湖南现在下雪了吗	湖南现在下雪吗？	1
我想找一个男朋友，	找一个比自己小的男朋友好吗	0
为什么女人都喜欢夏天	夏天女人为什么喜欢穿透明的衣服	0
重庆的二手家具市场在哪里	重庆哪里有二手家具市场	1
男姑娘是什么意思	这个姑娘什么意思啊？	0
微博账号怎么注册	注册微博账号时候？怎么填？	0
这个男的是哪部电视剧里的	这个是哪部电视剧？	1
这个人是王俊凯还是王源啊	王俊凯更火还是王源	0
思密达韩语的意思是什么	韩语哦里哇滴思密达是什么意思	0
什么叫方程的根	什么叫方程的解	0
怎么做箱子	刷箱子怎么刷	0
求百度网盘资源	可以给我钙百度网盘资源吗	1
怎样培养自己的幽默感	怎么培养自己的幽默感！	1
求数码大师的注册码	求一个数码大师注册码	1
怎样控制早泄	，怎样控制早泄	1
走的拼音声调是几声调	下的拼音声调是几声	0
呦吼这个词是什么意思？	悸枯这个词是什么意思？	0
为什么我的鼠标经常失灵啊	为什么我的鼠标老是失灵	1
求音乐：关于那些我说过的爱你	求音乐：我曾爱过的人啊许阁	0
柠檬水在什么时候喝最好？	蜂柠檬水什么时候喝最好	1
西安哪有卖大趴的	西安哪有卖抿节的	0
孤独求睡是什么意思	衬我孤独是什么意思？	0
有没有什么好看的电影推荐一下？谢谢了	有什么好看的国产电影推荐下，谢谢！	0
古剑奇谭里有什么歌曲	古剑奇谭是什么歌曲？	1
股城模拟炒股怎么玩	股城模拟炒股怎样玩	1
小米可以刷魅族系统吗	小米系统好还是魅族的好	0
如何开通流量	如何开通流量包	1
全国初中化学竞赛	有关全国初中化学竞赛。	1
大长脸适合什么发型啊	大长脸适合什么发型	1
怎样做西红柿炒鸡蛋	西红柿炒鸡蛋怎么炒	1
我是桃花眼吗？	我这是什么眼？是桃花眼吗？	1
肾虚挂什么科	肾虚吃什么好	0
今天是什么生肖呢	今天冲什么？哪生肖？	0
怎么才能在天猫开网店	天猫怎么开网店	1
找个很老的外国电影	找个外国什么什么电影	0
买化妆品去哪个网站能买到正品	买化妆品去哪个网站买正品	1
漫步的的意思是什么	漫步的漫是什么意思	0
情深缘浅是什么意思	情深缘浅不得己、是什么意思	0
我的世界里这个是什么东西？	我的世界种东西的是什么土	0
新疆什么枣好吃	新疆什么最好吃	1
陌陌是什么意思	陌陌号站街是什么意思	0
寻法国的一部老喜剧电影名	法国一部喜剧电影	1
怎么修复手机内存卡	如何修复手机内存卡	1
林冲是指什么生肖？	林冲属什么生肖	0
广东那里高工资？	广东哪里工资高？	1
举头望明月的下一句是什么？	举头望明月，下一句是什么？忘了	1
怠慢是什么意思	怠慢的慢是什么意思？	0
求一个头像原图	求一个头像的原图	1
有什么像潘玮柏的小丑一样的歌	潘玮柏演小丑用什么画的妆	0
怎么样减肥最好？	该怎样减肥才最好	1
有木有好看的电影求介绍	有木有好看的电影？求介绍	1
支付宝钱包怎么取消手机绑定	支付宝钱包转账怎么取消交易	0
聚集的近义词有什么	聚集的近义词是什么？	1
徐州市哪个省	徐州市有哪些区	0
在家带孩子想做兼职怎么办？	在家带孩子，做什么兼职好，	0
我想我也是醉了是啥子意思	《哈搓搓》是啥子意思？	0
怎么养忍者神龟	忍者神龟怎么玩？	0
马马虎虎什么生肖	马马虎虎是什么生肖？	1
这张图片是哪部动漫的	这张图片是哪部动漫里的	1
为什么无缘无故被封号了	为什么无缘无故被封号？	1
美梦打一成语	美梦，打一成语	1
最新电影到哪里下载？	哪里可以下载最新电影	1
哪里可以办理大额信用卡的？	你这里可以办理大额的信用卡吗，	0
求好看的漫画！	有什么好看的漫画吗	1
贝克汉姆的发型叫什么？	贝克汉姆的这个发型叫什么？	1
巨星，算什么书包网	巨星算什么书包网	1
女人为什么喜欢男人抱着睡觉啊	为什么男人都喜欢和女人睡觉？	0
荷叶是什么的什么	荷叶像什么还像什么	0
火的金文怎么写	虎的金文怎么写	0
家用烤箱什么牌子好(	家用烤箱什么牌子好	1
上海到温州动车	上海到温州的动车	1
【动漫】求图片出处	求动漫图片的出处	1
这个网名是什么意思啊	我的网名是什么意思啊！	0
捌零音乐论坛邀请码。	捌零音乐论坛邀请	0
天天酷跑怎么无限刷钻石	天天酷跑怎么刷无限钻石	1
慈祥的近义词是什么	慈祥的近义词是什么？	1
手串什么木	这个是什么手串	0
女生说噗是什么意思	这个女生什么意思？	0
美容院取什么名字好？	美容院名字取什么好	1
我怎么在百度问题回答不能提交	里面怎么有的问题提交不了啊	0
苹果手机屏幕旋转怎么调	苹果手机怎么锁屏幕旋转	0
我爸爸去哪儿了	爸爸去哪儿，。	0
请告诉我怪物猎人有什么好玩的	PSP难以理解怪物猎人2G有什么好玩的	1
为什么那么多人喜欢吃辣条呢	为什么那么多人喜欢吃辣条？	1
赛尔号变异精灵在哪	赛尔号，变异精灵	1
吉林大学珠海学院怎么样？	吉林大学珠海学院怎么样	1
奶粉喝什么牌子的？小安素好吗？	奶粉什么牌子好？	1
手机上有什么可以画画的软件	手机有什么画画软件。	1
电话被360标记怎么取消	我手机号码被标记了企业号码，请问怎么取消	0
脱毛膏能永久脱毛吗？	脱毛膏是永久脱毛吗	1
日语对自己说加油怎么说？	加油的日语怎么说	1
男人精液少吃什么可以补	男人精液能吃吗	0
狗狗吃狗粮放屁好嘛	狗狗会放屁吗	0
又要开始一天的工作了	我工作的一天	0
橙子怎么吃	怎么榨橙子汁	0
现在什么音乐播放器最好？	现在什么音乐播放器最好用	1
汽车公里表怎么看呢	汽车公里表怎么调	0
生鸡蛋可以吃吗？	鸡蛋不煮能吃吗？	1
灰亚麻色怎么染？	亚麻色怎么配	0
梦见死人躺在棺材中	梦见死人和棺材	0
宁波有哪些旅游景点	宁波旅游景点	1
怎么在网上买衣服呀？	在网上怎么付钱买衣服	1
贝克汉姆的这个发型叫什么？	贝克汉姆这个发型叫什么？	1
北京那里有买宠物貂的	宠物蛇北京哪里有卖	0
这些特殊符号怎么打？	核特殊符号怎么打	1
这是什么发型？有图！	这是什么发型啊！	1
新浪微博会员有什么特权	新浪微博会员vip有什么差别	0
怎么办理农业银行的银行卡	农业银行银行卡怎么办理?	1
蜗牛为什么只在下雨天气出来	为什么雨天蜗牛会从土里爬出来	0
女生额头高适合什么发型	女生额头宽适合什么发型	0
雷达电蚊香片怎么用？	雷达电蚊香片怎么装	1
奥特曼激斗传的无敌当	奥特曼激斗传有无敌版	1
那个音乐播放器好手机，	手机音乐播放器	0
蛋清为什么可以去黑头？	蛋清去黑头为什么痒痒的	0
宫摄影怎么样	峰摄影怎么样	0
劲舞团那些徽章都是怎么得到的？	劲舞团里面那个teom徽章怎么获得的啊	0
很犀利是什么意思	犀利哥什么意思？	0
用可是造句，小学生的	用从此造句是小学生	0
怎样才算是帅哥？	怎么样才算是帅哥	1
图片上的明星是谁？	谁有这些明星的图片	0
哪些虫子既是益虫又是害虫	在田里捉虫子吃的益虫、益鸟有哪些	0
这是什么国家的国旗？	这是什么国家国旗？	1
求曲婉婷的承认的伴奏	求曲婉婷承认的伴奏！急！	1
网络春晚什么时候播？	网络春晚是什么？	0
这是什么品牌	品了没。这是什么品牌	1
我和喜欢上我的同桌怎么办	我喜欢上了我的同桌，但是	0
怎么让这个世界疯狂？	这个世界太疯狂了	0
有什么好的网游加速器	有什么好的游戏加速器	1
女生送男生皮带是什么意思阿	女生送男生皮带是什么意思	1
一呜惊人的生肖是什么	一}惊人。指什么生肖	1
这小伙子是哪里的	这小伙子怎么样	0
跪求广播剧！	跪求广播剧…	1
手机屏幕大小如何测量的？	平板电脑屏尺寸是如何测量的	0
赛尔号怎么打缪斯视频	现在赛尔号怎么打缪斯	0
世界上有鬼吗？	世界上真有鬼吗？	1
怎么刷白牙齿	怎么能把牙齿刷白一些？	0
基佬什么意思	死基佬什么意思	1
鬼片恐怖点的有哪些	恐怖的捉鬼片	0
为什么女生的内裤那么小	女生为什么要穿内裤？	0
什么是夕阳恋	什么的对夕阳	0
钙是什么？有什么好处	撸管的好处有什么？	0
湖南卫视一年级的班长是谁	一年级班长是谁湖南卫视	1
移动手机怎么用电信的卡	移动手机怎么改电信	0
浙江人是什么种	浙江人吃的吼是什么	0
思念是一种病的原唱是谁	思念是一种病谁唱的好听	0
关于我的淘宝店铺	淘宝上哪些好店铺	0
我脸胖，适合什么发型？	我适合什么样的发型？该如何留？	0
怎么删除贴吧里的帖子	怎样删除别人的帖子？	1
用电脑怎么玩天天酷跑	天天酷跑电脑版怎么玩	1
女，求纹身图案	纹身图案，想找	0
我是你的韩文怎么写	因为你的韩文怎么写	0
晚上吃苹果好吗?	苹果晚上吃好吗？	1
淘宝上这个女模特叫什么名字	这个淘宝女模特叫什么名字？	1
凤凰传奇组合是夫妻吗？	凤凰传奇是夫妻组合吗？	1
来自星星的你，怎样下载	怎么样下载来自星星的你	1
心肌炎有什么症状和怎么引起的	问题:心肌炎的主要症状是什么	0
人死的时候是什么感觉	人死时是什么感觉？	1
海贼王你们最喜欢谁？	海贼王里，你最喜欢谁？	1
努比亚手机怎么样。	努比亚手机怎么样	1
闪光灯怎么用？	闪光灯怎么用	1
男的，短发能做什么发型呢？	短发到肩，什么发型好？	0
图片上的头发染的什么颜色	图片上帅哥的头发属于什么颜色	1
我的好朋友不理我怎么办？	我的好朋友但他不理我怎么办？	1
怎样删除淘宝帐号	淘宝如何删除子帐号	0
贴吧拿剑小人图片叫什么	这个图片上的小人叫什么	0
二次根式化简	二次根式化简题	1
分式方程应用题	列分式方程解应用题	1
淘宝店铺装修用什么样的模板好	手机淘宝店铺装修应该选择什么样的模板好	0
充电宝怎么这么热？	怎么拆充电宝	0
空间说说怎么打不出空格	qq空间说说里怎么打出空格啊	0
求英语大神…	渣渣英语，求大神	0
鞠躬尽瘁的瘁是什么意思？	鞠躬尽瘁的意思是什么	0
这人物是哪部动漫的	这个是哪部动漫人物？	1
不要嘛用韩语怎么说	韩语的请不要走怎么说	0
无线路由器，哪个牌子信号比较好。	无线路由器哪个品牌好点，谢谢	0
紫菜汤怎么煮才好吃.	紫菜汤怎么做里面都放什么	0
男人咬女人说明什么	女人想帮男人说明什么	0
关于中国梦我的梦的手抄报	我的梦中国梦手抄报	0
圣诞老人的名字叫什么	关于圣诞老人的几部电影叫什么名字	0
吾尊男士系列多少钱？	吾尊男士系列有哪些？	0
找一首粤语歌曲	找一首粤语歌曲！	1
照相底片打一成语	照相底片(打一成语)	1
为什么我最近不喜欢玩游戏了	为什么爱玩游戏不爱学习	0
谁有迅雷会员借用一下	谁有迅雷会员账号，借用一下，	1
可爱的近义词是什么啊	可爱的近义词是什么	1
有初吻是什么意思	初吻在不在什么意思	0
为什么我不能安装我的世界	为什么我的世界下载好后却不能安装	1
新少年四大名捕什么时候播出	新少年四大名捕什么时候播出呀？	1
百雀羚适合多大年龄	百雀羚适合多大年龄用	1
大家对移动怎么看	移动刷紫钻怎么刷？	0
什么时候挂牌照	举牌照是什么	0
联通卡怎么用手机开会员？	联通卡怎么开手机会员？	1
我的大脑问题	关于大脑的问题	1
网上买东西怎么付款？	在网上买东西怎么付款的	1
如何提高信用卡额度？	如何提高信用卡的额度？	1
老男孩之猛龙过江完整版在哪下载	完整版《老男孩之猛龙过江》下载种子哪有	1
卫浴哪个品牌好	卫浴有哪些品牌	1
单机游戏在哪里下载？	哪里有老单机游戏《丽兽》下载？	0
淘宝网号怎么刷好评	淘宝网怎么做好评	1
金玉良缘全集到底哪里可以下载	金玉良缘哪里能看全集	1
文章和姚笛是真的吗	姚笛真的被文章干了吗	0
男属虎女属牛婚配如何	男属虎女属龙婚配如何？	0
求架空历史类的小说	求一些架空历史类的小说	1
钢笔什么牌子好	什么牌子的钢笔好	1
水壶里的水垢如何去除	如何去除水壶里的水垢	1
美玡的男人是谁？	这男人是谁？	0
怎么腌芥菜酸	芥菜怎样煮？	0
你们喜欢吃什么水果	牛喜欢吃什么水果	0
什么瓜不开花？	开花料是什么做的	0
求一个网页游戏的背景音乐？	求网页游戏背景音乐	1
丑吗！看头像	我头像丑吗？	1
怎么样才可以快速发烧	怎么才能快速发烧	1
红毛丹怎么洗	如何吃红毛丹	0
万能钥匙在那下载	下载万能钥匙。	1
三棱锥体积公式	三棱锥的体积公式	1
在哪里可以下载手机电子地图呀	三星手机地图在哪里下载	1
哥哥姐姐帮帮忙	各位哥哥姐姐帮帮忙	1
到底的近义词是什么	好的反近义词的到底是什么呢？	0
手机卡会被别人监听吗？	手机卡让别人监听了怎么办	1
哪里可以下载免费手机铃声	哪里可以免费下载手机铃声啊	1
亚麻带什么意思	亚麻的是什么意思？	0
。发票抬头。是什么的意思？	发票抬头，什么意思？	1
冻黄瓜怎么吃	老黄瓜怎么淹	0
求一些唯美的动漫图片	求动漫唯美图片	1
这个男人是谁？！	好男人是谁？	0
如何扑克牌出千	扑克牌如何出千	1
迈视网的视频怎么下载	怎样下载播视网视频	0
怎么在网上选车牌号？	网上怎么选车牌号	1
如何改变心态？	如何改变自己的心态？	1
在手机上怎么查火车票？	怎么在手机订火车票	0
我的兽人老公谁有	求我的兽人老公	0
什么是支付宝？怎么用怎么注册	支付宝怎么注册和使用。详细	0
什么风什么寒的成语填成语	猜成语是什么成语	0
有什么好的拍照软件？	什么拍照软件好	1
天蝎座是怎么样的性格	天蝎座的人是怎么样的	0
电动三轮车怎么样	金彭电动三轮车怎么样	0
怎么瘦大腿	怎么瘦大腿肚	0
这件衣服配什么裤子最好看	这件衣服配什么色的裤子好看	0
北斗星通什么是端号	北斗星像什么	0
问星座星按农历还是新历？	星座是看农历还是新历？	1
这个主持人叫什么？	这主持人叫啥	1
比较色的小说	比较爽的小说	0
三个开关控制一个灯怎么接？	三个开关怎么控制一个灯	0
天猫卖的鞋是正品么？	天猫都是正品吗	1
《恋研》这部动漫什么时候出	这部动漫叫什么？	0
花儿为什么那么红	为什么花儿这样红	1
功夫小子什么武器好用	功夫小子什么武器好？	1
有谁知道他叫什么名字？	谁知道这个女的名字	0
怎么下载这个短片？	怎么下载《我们》短片啊？	1
还是不行日语怎么说	日语‘为什么，我不行，怎么说	0
作文爸爸妈妈我想对你说	爸爸妈妈我想对你说作文	1
脖子左侧有痣代表什么	脖子右边有痣代表什么	0
付件是什么意思	到付件是什么意思	0
今年快递什么时候放假啊	今年的快递什么时候放假	1
学霸学霸}}	学霸。学霸啊	1
为什么枪神纪进不了游戏	为什么枪神纪没停服却进不了	0
ゆいいつ什么意思？求解啊！	シーケンサ什么意思求解	0
男中学生剪什么发型才好看	中学生剪什么发型好看	1
冬天好钓鱼吗	冬天可以钓鱼吗…	1
怎么样可以提高情商啊？	怎么样提高情商？	1
邦威的广告词是什么啊？	雪碧的广告词是什么	0
成语玩命猜求解	玩命猜成语求解	1
世界上最简单的话是什么言什么语	世界上最难的语言和最简单的语言分别是什么	0
什么播放器是万能的	有什么好万能播放器	1
寻找一部老电视剧	寻找一部电视剧《急》	0
怎么才能快点发财啊？	怎么才能快点发财呀	1
别人给你取外号怎么办	如何让别人不给我起外号？	0
热什么的愿望啊	大家的愿望是什么	0
有种子怎么用迅雷下载	怎么从迅雷的种子上看到下载地址	0
白裤子配什么衣服好	这裤子配什么衣服！	0
分别画出下列图形的对称轴	画出下列图形的对称轴。	1
怎样使自己变得强壮	如何让自己变得强壮	1
现在什么歌曲好听？	现在有什么好听的歌曲！	1
连山间的化石有什么美称	连山间的化石有什么的美称	1
上帝是女孩吗？	上帝是个女孩吗	1
蛇和鼠配吗？	属兔的人和属虎的人配吗？	0
头发短又少适合什么发型	男头发少适合什么发型	0
成龙原名是什么	成龙的原名是什么	1
元宵节猜灯谜是源自什么时候	元宵节灯谜源于什么时代	1
什么软件制作视频？	什么软件可以制作段视频	1
梦见人变成狼	梦见猫变成人	0
男人吃什么药催情最快	男人吃什么药能催情啊	1
百度快照中的信息如何删除?	如何迅速删除百度快照里的信息?	1
世界上最好养的狗。	我的世界哪个龙最好	0
怎样做才是一个好孩子	怎样做一个好孩子	1
文天祥是哪个朝代的人	文天祥是哪个朝代的？	1
和成卫浴怎么样	米美卫浴怎么样	0
火影忍者漫画该从哪里看	火影忍者的漫画要在哪里看？	1
雷克萨斯哪个国家产的	吹雷克萨斯是哪个国家的	1
怎样辨别发票真伪	如何辨别发票真伪	1
魔兽世界怎么抢灵魂兽	魔兽世界灵魂兽怎么抓？	0
“丁丁”是什么意思？	丁丁是什么意思.	1
香酥饼用什么油做的	煎油酥饼的锅叫什么？	0
树下野狐作品	树下野狐的新作品	1
梦见挖花生是什么意思	梦见捡花生是什么意思	0
求助！舒云宋体和幼圆字体这两种字体	这两种分别是什么字体	0
关于哭的个性签名，女生的哦	女生拽拽的个性签名	0
领略的近义词是什么	领略的近义词是什么？	1
给我女儿取个小名？	想给我女儿取个小名	1
我爱你。用韩语怎么写	我爱你用韩语怎么写？	1
相亲后的问题	关于相亲的问题。	1
如何学习唱歌？	怎么学习唱歌	1
啾啾是什么动物的叫声。	这些动物的叫声是什么	0
廊坊富士康怎么样啊	廊坊的富士康怎么样？	1
含夸张的成语	有关夸张的成语	1
混凝土外加剂有哪些	混凝土外加剂那个用的多	0
零食在哪个网站	哪个零食网站好	0
我国的最高权力机关是什么，最高行政机关是什么	中共中央是我国最高国家行政机关还是权力机关	0
你们心中的女神是什么样的	你们心中的AV女神是谁	0
哪个牌子的牛肉干好吃？	牛肉干哪个牌子最好吃	1
鸟类的飞行器官是什么？	鸟类用什么器官飞行？翼还是翅？	1
求动漫女生头像	求动漫萌女生头像	1
出轨什么意思？	出轨门是什么意思	0
姓杨男孩取名	给姓毛男孩取名	0
灿米粉是什么	米粉是什么做的啊	0
这个片名叫什么	这个学名叫什么？	0
淘宝刷单子怎么刷	淘宝怎么做。才有单子接	1
如何注销腾讯微博	腾讯微博怎么注销？	1
网吧的驱动防火墙怎样关闭？	网吧驱动防火墙怎么关闭	1
断蛟刺虎是什么生肖	断蛟刺虎指什么生肖	1
孕妇有哪些东西不能吃？	哪些东西孕妇不能吃	1
小学二年级语文又来了	小学语文二年级	0
批发袜子哪里最便宜？	全国哪里批发袜子最便宜	1
我要，写作业	为什么我要写作业	0
不一样的美男子有第二部吗？	不一样的美男子，还有第二部吗	1
最近有什么好看的恐怖电影吗	最近有什么恐怖电影好看的`？	1
好看的大陆古装剧有哪些	最近有哪些好看的古装剧啊	0
噩耗的耗什么意思	噩耗什么意思	0
上下嘴唇颜色不一样	为什么我的嘴唇上下颜色不一样？	1
怎样可以使男人更持久	怎么样让男人更持久	1
李易峰和吴昕什么关系	吴昕和李易峰什么关系	1
找一部武侠电影！	找一部武侠类的电影	1
怎样切洋葱才不流泪	怎样切洋葱可以不流泪	1
这广告的女主角是谁？	361度广告女主角是谁	0
天天酷跑怎么刷钻石，不封号的来	怎么刷天天酷跑钻石不被封号	1
网络机顶盒什么牌子好啊？	网络机顶盒什么牌子好	1
今年的流行语将是什么？	今年的流行语是什么？	1
狗和蛇相配吗	虎与龙相配吗	0
多玩盒子怎么用	剑三盒子怎么用	0
我淘宝店铺咋没流量呀？	淘宝店铺如何引流量	0
有你很幸福的繁体字怎么写的	幸福的繁体字怎么写	0
送男生什么生日礼物好	送男生生日礼物什么好？	1
的的打车软件怎么下载	快的打车软件怎么下载	0
有没有好听的歌推荐啊	大家有没有好听的歌，推荐一些。	1
李易峰抱起杨幂图片	李易峰的图片。	0
用好像造句。：	用好像造句。	1
为什么男人要和别人的女人睡觉	男人为什么要和女人睡觉	0
这些是什么味道的	钱的味道是什么	0
公司法案例分析	关于《公司法》案例分析	1
描写黄颜色的词语有什么	描写春天色彩的词语是什么	0
丰胸的方法，有什么？	有什么可以丰胸的方法	1
结婚晚上做什么	晚上结婚算什么婚？	0
汽车无法启动为什么？	为什么汽车在暴晒后无法启动	0
没煮的粽子怎么保存	粽子叶如何保存	0
类似余额宝的都有哪些	类似余额宝的还有哪些	1
现在有什么电影好看的？	现在有什么好看的电影呢	1
这个狗是什么品种的	什么品种狗	1
淘宝子账号客服怎么登陆	淘宝子账号怎么添加在网页上	0
这配置能玩国土防线吗	我的配置能玩国土防线吗？	0
搜狗输入法的问题	我的搜狗输入法出问题了！	0
有张柏芝的套图吗	张柏芝是小三吗	0
东什么西什么的词语	归什么底，这词语怎么组。	0
沈阳工作怎么那么难找	我想找工作沈阳	0
世界上真的可以穿越时空吗？	世界上真的可以穿越时空吗	1
请你吃六块钱的麻辣烫是什么意思？	请人吃六块钱麻辣烫是什么意思？	0
环保局怎么样	环保局的标怎么去弄	0
关于《米老鼠和唐老鸭》！	米老鼠唐老鸭	1
移动光宽带好不好	移动的宽带好不好	0
我的老婆在哪里，哈哈	老婆吃我哪里	0
吃什么东西扯火	吃什么东西对肺丶肝好	0
中国移动送流量怎么领	中国移动怎么查流量	0
怎么搞、才能让女人满足	怎么样才能让女人满足？	1
为什么电脑听不了音乐	为什么下载歌曲在电脑上听不了	1
瞻仰的仰是什么意思？！	瞻仰的瞻是什么意思？	0
马来西亚飞机找到了吗？	马来西亚部飞机找到了吗？	1
吃鱼有什么好处与坏处？	有什么好处和坏处	0
火影忍者最强的是谁?	火影忍者谁最强	1
红酒什么牌子的好	买红酒什么牌子的好	1
类似于美国派的电影	类似《美国派》的电影	1
人人网账号怎么注销	怎么注销人人网账号	1
谁知道这个网络美女是谁	谁知道她是网络美女吗？	0
什么字全国通用	全国通用的字是什么？	1
为什么男人都喜欢和女人睡觉？	为什么男人喜欢搂着女人睡觉	0
学而时习之的时什么意思	学而时习之的之什么意思？	1
默的情侣网名	关于霞和凡的情侣网名	0
送男友什么生日礼物好？	送男友什么生日礼物	1
什么炒菜好吃	什么火炒菜好吃？	0
打印机墨水怎么洗？	打印机墨水怎么加	0
黑色毛呢短外套如何搭配	卡其色毛呢短外套如何搭配	0
亲爱的加油有哪些人	亲爱的自己，加油！	0
千代爸爸表情包	千代爸爸的表情包	1
麻雀吃什么	用什么药逮麻雀	0
广州高铁站在哪里？	广州高铁站在哪里	1
这个是什么牌子的香水	什么牌子香水好	0
求电视剧的名称	求电视剧名称？	1
怎么才有小米油	我想买小米怎么买？	0
在异地能办理临时身份证吗	异地能办理临时身份证吗	1
快做爸爸的感觉是什么样的！	当爸爸是什么样的感觉…	0
有没有这样的游戏	有没有很黄的游戏	0
怎么节约用纸	怎样节约用纸？	1
虾爬的学名是什么？	猪的学名是什么、	0
如何将钱转入余额宝	怎样转入余额宝	1
想找一个爱我的男朋友	找一个比自己小的男朋友好吗	0
姓王的女孩取什么名字好听	姓王的女孩起什么名字好听	1
奇葩葩的意思是什么	奇葩是什么意思啊？	0
这是哪部电影	这是哪部电影里的	1
买彩票怎么才能中大奖？	怎样抽彩票中大奖	1
有什么好的视频制作软件啊	什么软件可以制作段视频	1
重庆有哪些酒店	关于重庆鑫梦酒店	0
怎么给我的孩子取名字我姓舒	我想给孩子取四个字的名字,老公姓陶,我姓张起	0
怎样唱歌才好听	怎么学唱歌？怎么唱的好听？	1
陌陌账号怎么注册	陌陌怎么注册账号	1
哪个牌子燃气热水器好	燃气热水器哪个品牌好	1
这张图片出自哪里	这张图片是出自哪里的？	1
为什么我的电脑有乱码？	为什么我的电脑的游戏都是乱码	0
温故而知新的新是什么意思	温故而知新的而是什么意思	0
千什么万什么写成语	什么风什么雪，写成语	0
用无论和也造句	只要，就造句	0
小孩该吃什么钙？	这个小孩叫什么	0
我的世界铁矿在哪里挖	我的世界里铁矿去哪挖	1
我的世界手机版怎么刷怪？	我的世界怎么刷怪手机版	1
鬼步舞的背景音乐	鬼步背景音乐	1
你们的男神和女神是谁	你的男神女神是谁	1
现在最新的好看电影有什么?	现在有什么好看的最新电影	1
我是歌手李健健身器材是什么	我是歌手中李健的健身器材	1
关于好听的音乐推荐	好听的音乐推荐	1
求一部外国的科幻电影	求一部外国科幻电影	1
挂机赚钱软件是真的吗	挂机软件赚钱是真的吗？	1
我的世界手机版有没有中文版？	我的世界手机版，有没有中文版	1
有什么四字成语，要有十二生肖的	滔滔不绝成语说的是什么十二生肖	0
樱桃什么时候结果？	樱桃什么	0
理想的大学是什么样的	最理想的大学生活是什么样的	0
这是什么牌子的鞋子什么型号？	这鞋子是什么牌子？型号？	1
电动葫芦哪里的好用	那里买爬架电动葫芦	0
现在最流行什么	现在什么歌最流行	1
怎么找回自己的百度贴吧密码？	百度云密码忘了咋找回	1
吃什么食物可以壮阳	吃什么食物壮阳	1
他们还能在一起多久？	我们能在一起多久？	0
谁给刘备推荐诸葛亮	诸葛亮是谁向刘备推荐的？	1
脱团，什么意思？	已脱团是什么意思	1
怎样可以刷财富值	怎么才可以领财富	0
日语发音艘大什么意思	日语发音那哭啊什么意思啊	0
シャフト材是什么材料	什么材料又轻又硬	0
宋代足球小将第二部在哪里看	宋代足球小将第二部哪里有看	1
赛尔号雷伊怎么打？	赛尔号雷伊怎么得？	1
如何给苹果账户充值	怎样为苹果账户充值	1
让雷诺怎么样	雷诺表怎么那么重	0
这是什么车的车标呀？	这是什么车的车标？	1
共勉是什么意思？	共勉之是什么意思啊	0
网页为什么打不开	为什么打不开网页?	1
女属牛男属虎结婚好吗	女属龙男属蛇能结婚吗	0
如何叫手机一直震动怎么开	怎么让手机一直震动	0
上一半，下一半。	吃一半，拿一半	0
百度地图在哪里下载？	在哪里下载导航用的地图	0
上海怎么查违章	上海如何查违章	1
扇贝柱怎么吃	扇贝肉怎么样做着吃	1
废柴兄弟许之一手机铃声	废柴兄弟许之一手机铃声是什么？	1
不假思索的假什么意思	不假思索的是什么意思	0
请问这个卡通人物叫什么	请问这个卡通人物叫什么？	1
这是哪部动漫女的	这是哪部动漫啊？	0
站着的生肖是什么	为什么，指的是什么生肖	0
淘宝什么东西最好卖？	淘宝上什么东西最好卖	1
爱情和婚姻的区别是什么？	爱情与婚姻有什么区别么？	1
小学生最适合的发型	小学生适合的发型	1
年糕怎么炒好吃呢	年糕怎样做好吃？	0
捌零音乐论坛邀请码	捌零音乐论坛邀请	1
怎么才能嫁给王源	怎么嫁给王源	1
户口迁移申请书怎么写	婚后户口迁移申请书怎么写	0
港澳通行证续签多久	港澳通行证续签一般要多久	1
孕妇可以喝金银花茶吗	金银花孕妇能喝吗	1
发帖怎么发	我想发帖怎么发	1
三亚是哪个省的	三亚是哪个省	1
西游记中的火焰山在什么地方	西游记中火焰山是今天的什么地方	1
爸爸去哪儿主题曲谁唱的	爸爸去哪儿大电影的主题曲怎么唱	0
鸡肉馅饺子里放什么菜	鱼肉馅饺子放什么菜	0
一望无际什么意思	一望无际的际是什么意思	0
验孕棒在什么时候都好用吗	验孕棒用什么时候的尿	0
求李连杰演的一部电影！	求一部李连杰演电影	1
这是谁的什么作品？	《白上白》是谁的作品	0
很河南什么意思	河南话的马虾什么意思？	0
什么网络电话好用，便宜？	什么网络电话好用又便宜？	1
吃什么可以增强记忆力？	吃什么能增强记忆力	1
为是其智弗若与中的其是什么意思	为是其智弗若与的若是什么意思？	0
这是什么发型呢？	这是什么发型啊	1
有没有招代理的！	有没有招代理的。	1
格力空调怎么加氟	格力空调怎样	0
什么东西天气越热它爬得越高？	什么东西天气越热，它爬得越高？	1
手机电池怎么保养	手机电池如何保养？	1
这女的叫什么名字啊？	这女的叫什么名字	1
早更男友是什么意思	准男友是什么意思	0
怎么用电脑听收音机？	用电脑怎么听收音机	1
女孩子作什么意思	女孩子说我傻屌什么意思啊	0
如何让头发变软。	如何让头发变软	1
什么是蚂蚁上树？	什么是蚂蚁上树	1
求一个涩晴网站	求做一个网站	0
手机上什么软件商店好用？	苹果手机用什么应用商店好用	0
家用洗车器哪个牌子好？	家用洗车器哪个牌子的好	1
星座是农历还是阳历啊	星座是看阳历还是农历	1
用什么手机软件学英语最好	有什么好的软件学英语	1
金苔鼠吃什么	金苔鼠鱼吃什么	0
青春派的插曲是什么？	青春序插曲是什么歌	0
这部电影叫什么？	求这部电影叫什么	1
像梨的水果紫色是什么	这个紫色的水果是什么？	0
男朋友跟我说他不配我我该怎么说	我男朋友说他还想着前女友，说我们不配	0
为什么李小龙是怎么死的	李小龙的背肌是怎么练出来的	0
大的另一个读音怎么组词	还有一个读音的怎么组词啊…	0
文本是什么意思	文本稿是什么意思	0
世界上最好的人是什么人？	世界上最好的水是什么水？	0
女人和男人做的时候是什么感觉？	男人吃女人奶什么感觉	0
什么牌子的枕头好用？	什么牌子的枕头最好用和舒服	1
产妇吃什么下奶快	产妇喝什么下奶	1
连裤袜什么牌子好	什么牌子的连裤袜好	1
谁能给我一个奥拉星	谁能给我一个奥拉星的强号，求	0
“她是属于我的”用英语怎么说！我要正确答案	起风用英语怎么说。一有正确答案就赞	0
百度一下，你就知道？	百度一下你不知道	0
碧根果怎么样	碧根果是吃怎么的	0
珈妤这两个字什么意思？	煜斌两个字是什么意思	0
怎样系鞋带？	怎么系鞋带图	1
三月桃花水还可以想象成什么？	三月桃花水想象成什么	1
怎么刷超级会员啊	怎么刷超级会员之类的	1
有好的民国穿越小说	穿越民国小说	1
李白被称为什么	李白被人们称为什么	1
有没有什么虎和羊的成语	有没有什么花什么招的成语	0
北京办学生公交卡	北京学生公交卡丢了	1
这个名字是什么意思？	莀在名字里是什么意思	0
手机如何截视频	手机怎么传视频？！	0
怎样让皮肤变白,能不能帮?	怎样能迅速让皮肤变白	0
诸葛亮是什么朝代的。	诸葛亮是什么朝代的	1
绅士是什么意思？	贴吧里说别人是绅士什么意思	1
关于一个三国单机游戏	一个很老的三国单机游戏	0
国庆节的由来	国庆节的画。	0
祝大家新年快乐，恭喜发财！	新年快乐，恭喜发财	1
帮我看下怎么升级	贴吧怎么升级啊啊	0
路虎是那国产的时候	路虎有国产的么	0
有没和刀剑神域差不多的动漫	与刀剑神域差不多的动漫	1
怎样知道自己的电话号码是多少	怎样才知道别人的电话号码	0
节奏大师怎么在电脑玩	怎么用电脑玩节奏大师	1
谷歌输入法和搜狗输入法哪个好？	谷歌输入法和百度输入法和搜狗输入法哪个好	0
仔细的反义词是什么	仔细的反义词是什么呢	1
微信平台怎么建立	如何建立微信平台	1
裤子都有哪些品牌	哪个品牌裤子好	0
静什么的心情	心情什么静	0
去日本买什么东西好	日本什么东西好啊	1
余额宝怎么了	怎么买余额宝	0
陆续是什么意思？	陆续什么意思	1
我现在工作了。最有规律的生活应该是怎么样的。	在工作中怎么样的生活习惯是正确的	0
什么牌子的发膜好用？	什么牌子的发膜好用	1
苹果手机截图怎么涂鸦	怎么在苹果手机上面截图啊	0
你说这世界上真的有神仙么？	这个世界真的有神仙吗？	1
顺丰快递深圳到上海要多久	顺丰快递上海到深圳要多久	0
什么是鸭子？	老鸭子炖什么好	0
一骑红尘妃子笑	一骑红尘妃子笑。	1
日文图片翻译	翻译图片中的日文	1
世界上为什么会有那么好吃的辣条	为什么这么多人对辣条有偏见	0
牡丹花是什么样的图片	牡丹花的图片	1
什么是一条龙服务	一条龙服务是什么？	1
关于心理学的书籍！	心理学的书籍	1
年轻人该看什么书	年轻人抽什么烟	0
什么水啊起高楼	一橦橦高楼像什么	0
北京哪里可以骑马？	北京哪里可以骑马	1
为什么我的电脑启动不起来	我的电脑为什么启动不起来了·	1
勉强的强是什么意思	勉强的意思是什么	0
我的世界为什么没有鸡？	我的世界怎么没有鸡	1
这是什么牌子香水	这是什么香水牌子	1
有什么好网络游戏推荐	有什么好网络游戏推荐下	1
求姐姐我们来谈恋爱吧！全集下载地址	求姐姐我们来谈恋爱吧全集种子,谢谢	1
怎么能更快的得到财富	财富值怎么才能得到？	0
广福记冒菜怎么加盟？	广福记冒菜怎么样啊，想加盟？	0
为什么有许多人不喜欢李宇春	知道为什么玉米这么喜欢李宇春么	0
常州工程职业技术学院怎么样	常州工程职业技术学院怎么样啊	1
浮夸是什么意思？	浮夸什么意思	1
在家带孩子怎么赚钱	自己在家带孩子怎么赚钱	1
什么牌子的卫生巾最好	什么牌子的卫生巾好用	1
经常沉默的人代表什么	选择沉默的人代表什么	0
蒜菜怎么做好吃	虾怎么煮好吃？	0
家风是什么的英语作文	家风是什么的英语作文？	1
现在的年轻人最喜欢做什么	现在的年轻人最喜欢的菜是什么？	0
QQ怎么快点升级	QQ怎么快点升级、	1
有新的搞笑动漫吗？	求搞笑的动漫图	0
求鉴定，耐克羽绒服	耐克羽绒服，求鉴定	1
嗄尐薇是什么意思？谁能告诉我	谁能告诉我我的梦是什么意思？	0
祝福他人的成语	关于祝福他人的成语	1
这是多肉植物吗？叫什么名字？	这个多肉植物叫什么名字？	1
广州有高铁到柳州吗	柳州到广州有高铁吗？	0
吃饭了吗韩语怎么说	我去吃饭了韩语怎么说	0
怎样把自己微信号给改了	如何把别人图片上的微信号改为自己的	0
谁能帮我毁一个英雄联盟的号啊	送我一个英雄联盟号	0
手表电池怎么换？	这个手表怎么换电池	1
什么脸型适合空气刘海	我适合空气刘海吗？我是什么脸型	0
如何办理余额宝？	余额宝怎么办理？	1
老牛为什么只挑嫩草吃	老牛为什么吃嫩草？	1
温州有什么好玩的地方？	温州有什么地方好玩的	1
帮忙看下这是什么狗。	大家帮忙看下这个是什么玉？	0
去马尔代夫带啥	马尔代夫有什么花	0
百度贴吧怎么样才能快速升级。	百度贴吧怎么快速升级。	1
我觉得自己长的很丑！	我也觉得很丑	1
怎么做二维码	查二维码怎么查	0
洛克王国怎么开挂	洛克王国如何开挂?	1
求碰撞之日的完美存档	求碰撞之日完美存档！	1
人肉怎么吃？	怎么人肉？	0
求一部动画名	求一部动画！	1
你们到底学你妹啊是什么意思啊	秀吧到底是什么意思？	0
梦见别人穿新衣服	梦见自己穿新衣服	0
为什么男生不喜欢女生打耳洞	为什么男生不喜欢女生打耳洞？	1
怎么样才能快速解冻？	怎么才能快速解冻？	1
宽带和光纤有什么区别	光纤和宽带有什么区别？	1
脱团什么意思	脱团，什么意思？	1
什么房子不能住人	什么人不能住在房子里？	0
哈奇小镇玩不了…	哈奇小镇选不了男的	0
招兵买马是什么生肖	招兵买马解什么生肖	1
哪些明星属羊的	哪些明星属羊	1
四脚朝天，是什么生肖？	板凳倒立四脚朝天是什么生肖	0
在浏览器上怎样下载视频	如何用浏览器下载一些视频	1
什么时候吃黑豆泡醋最好？	黑豆补什么？什么时候吃最好？	0
氯雷他定片是什么药	氯雷他定片又叫什么么	0
求一部关于泰拳的电影。	求一部关于泰拳的电影	1
网上有什么好的兼职工作吗？	网上有什么好的兼职工作？	1
我的世界猫走不了	我的世界怎么开始不了了	0
去乌镇住哪里好	乌镇在哪里啊	0
关于淘宝上的拍卖的问题	淘宝关于拍卖的问题	1
金针菇可以做什么菜？	金针菇煮什么汤	0
建党伟业中毛泽东由谁扮演	建党伟业中谁扮演毛泽东？	1
运气不好怎么转运	人的运气不好怎么来转运	1
适合做什么发型	我适合什么发型？	0
怎样让自己的眉毛浓密？	怎样让眉毛变浓密？	1
这种吊顶顶叫什么顶	这种吊顶上的灯怎么换	0
聊胜于无是什么意思？	聊胜于无什么意思	1
如何删除提问？	怎么删除自己的提问	1
长不大的狗，有什么品种？	什么品种的狗长不大啊	1
西红柿是水果吗？	西红柿是水果么？	1
推荐几个好玩的手机游戏	推荐几个手机游戏好玩的	1
斜挎但包在后面的是什么包	说你胖你就喘后面是什么	0
有哪些韩剧里的背景音乐好听	好听的广告背景音乐有哪些，推荐推荐	0
我心情不好有谁能安慰我不	爸妈吵架，心情不好。谁能安慰下我	1
草房子的作者	《草房子》的作者	1
你为什么这么可爱韩语	用韩语说你很可爱怎么说，最好是中文拼出来的	0
怎样用毛线织男士帽子	怎样编织毛线拖鞋男士	0
营业执照可以贷款吗	营业执照不是本人可以贷款吗	0
皮卡丘的图片	给我皮卡丘的图片	1
我的电脑为什么不能播放视频了？	为什么我的电脑不能在线播放视频！	1
载我们约会吧	我们约会吧云才怎么不走	0
四个人的游戏名	四个人玩的游戏	0
岳飞是哪个朝代的人	岳飞是哪个朝代的？	1
谷歌账号怎么注册	怎么注册谷歌账号？	1
怎么用摄像头录制视频	怎样用摄像头录制视频	1
去黑头有什么好办法	有什么办法去黑头	1
准女婿是什么？	什么女婿啊？	0
十二生肖中的野兽是什么	十二生肖野兽是什么	1
关于衣服尺码的问题	关于衣服尺码的问题。	1
关于二字开头的成语有哪些?	四字开头的成语有哪些	0
寻找一部小说`！	寻找小说一部	1
怎么让红色头发掉色？	紫红色头发怎么能让它尽快褪色	1
苹果怎么盆栽	盆栽苹果怎么样	0
农村种植什么树最赚钱呢！	农村现在种植什么蔬菜最赚钱	0
钓鱼怎么调漂	钓鱼怎么调漂？	1
手机怎么看世界杯直播	手机上怎么看世界杯直播	1
一夜两日美少女初体验的种子	一夜两日美少女初体验种子	1
有什么电影床戏多	什么电影里有床戏？	0
现在有什么好看的电影可看	现在有什么好看点电影	1
太可爱了用日语怎么说？	日语可爱怎么打	1
欲钱买爬的高的动物是什么生肖	犰猞是什么动物，是什么生肖	0
去美国买什么好？	美国有什么花？	0
十二星座中哪个星座最无耻	十二星座中哪个星座最浪漫	0
用他人驾驶证扣分需要本人去吗？	驾驶证扣分需要本人吗	0
怎样做一个好人	怎样才算一个好人？	0
这个表情叫什么名字	求这个表情包的名字	0
关于弟子规的手抄报。	弟子规手抄报	1
你给我听好原版伴奏	我爱他原版伴奏	0
火影忍者漫画该从哪里看	火影忍者漫画在哪里能看	1
仿羽绒服如何清洗？	羽绒服怎样清洗好？	0
李敏镐帅还是金秀贤帅？	李敏镐帅还是金秀贤帅	1
我在大清当皇帝怎么样	我在大清当皇帝	0
怎么系鞋带？好看？	可以教我怎样系鞋带好看么	1
倒瓜子脸适合什么发型	额头高又是瓜子脸的女生适合什么刘海	0
女公关是什么意思啊！	女公关是什么意思	1
用支付宝转账，可以用信用卡么？	支付宝能转账到信用卡吗	0
如果我是神经病该怎么办？	我是神经病是什么歌	0
女生可爱外号	可爱的女生外号	1
猫的脚印像什么？	羊的脚印像什么	0
怎么培养自己的幽默感！	怎样培养幽默感？	1
亲()朋友填空	填空：()的朋友	0
买房子都要交什么钱	买房子上什么网	0
服装批发哪里好？	哪里批发服装	1
有没有好看的电影	有没有好看的人蛇电影	0
毛泽东的诗词有哪些	关于毛泽东的诗词	1
淘宝里怎么提高VIP会员等级	淘宝网会员等级怎么升得最快	1
这块乾隆通宝值多少钱	请帮我看看这块玉值多少钱，谢谢	0
可以用肥皂洗脸吗？	用肥皂洗脸去痘印可以吗	0
各种颜色的宝石的含义	求各种颜色玫瑰的含义	0
如何在家工作挣钱	那里有在家挣钱的工作	0
梦见自己与别人打架	梦见别人打架被杀了	0
我们是一对情侣吗	找一对情侣名	0
什么月是故乡明	什么的故乡	0
喝酸奶能减肥么？	喝酸奶减肥吗？	1
每天吃饭，睡觉，打豆豆是什么意思呀	吃饭、睡觉、打豆豆是什么意思？	1
山东的省会是哪个市	山东的省会是哪	1
星影联盟怎么下	星影联盟怎么玩	0
什么面包最好吃？	什么面包最好吃啊	1
我们结婚了有什么夫妇	我们结婚了的夫妇们	1
怎么查询自己的驾驶证还有多少分	怎么查询自己的驾驶证还有多少分，	1
我的世界里的红石拿什么挖？	我的世界红石这样的是什么啊	0
上海钓鱼的地方有哪些	上海钓鱼的地方	1
你家里人都知道吗	你这么叼家里人知道吗	0
如何用哑铃练胸肌？	哑铃如何练胸肌	1
怎样煎豆腐	豆腐怎样做	0
请问胡歌的女朋友是谁	胡歌的女朋友到底是谁	1
怎么样练好钢笔字呢？	怎么样才能练好钢笔字呢	1
祖国山河壮下联是什么？	祖国山河好的下联是什么？	0
老泸州酒怎么样	泸州人怎么样？	0
小蚱蜢的鼻子长在哪儿	啊，我发现蚱蜢的鼻子长在哪儿了！	1
这个用的是什么修图软件	这个修图软件叫什么	1
嗓子哑吃什么水果好	吃什么水果对嗓子好	0
读高中还是技校好？	技校好还是高中好	0
北海是属于哪个省？	北海属于哪个省	1
东什么西什么的词语	词语开什么不什么	0
我的世界这是什么有什么用	我的世界里，这是什么？	0
请问这种是什么鸟？	请问这种是什么猫？	0
手机有什么软件可以赚钱	手机有那些软件可以赚钱	1
淘宝上怎么换货啊？	淘宝怎么换货	1
可以把水比喻成什么？	黔之驴比喻什么	0
怎样能让嘴唇变红润	怎样使嘴唇红润	1
这是个什么牌子？	这个鞋是什么牌子的？	1
红米手机拍照声音怎么关	红米手机照相的那个声音怎么关	1
女人吃什么最补肾？	女人吃什么补肾？	1
一个词语形容	形容一个人的词语	0
人间有味是清欢帮我吧	人间有味是清欢	1
什么减肥产品效果好啊	《吃什么减肥药效果好》	0
什么叫做方程的解	什么叫做方程？	0
怎么在微信上分享音乐到朋友圈	微信朋友圈分享的音乐怎么听	0
鼻子高怎么看	猪鼻子怎么画？	0
国内现在瑜伽垫品质哪个品牌最好用	橡胶瑜伽垫哪个牌子好	0
一什么海洋	什么的海洋？	0
钝角三角形的高怎么做	钝角三角形的高怎么画	1
支付宝金账户有什么用	什么叫支付宝账户名	0
天天酷跑破解版在哪怎么下	天天酷跑的破解版怎么用	0
聪明的近义词是什么	聪明的近义词是什么呢	1
这是什么漫画	这是什么漫画呢	1
怎样用电饭锅蒸米饭呀	怎样用电饭锅蒸米饭不糊锅	0
摩托车怎么开？	怎么买新摩托车	0
我有恋爱,结婚恐惧症.	我男友说他有结婚恐惧症！	0
手机输入法怎么转换日语	手机日文输入法怎么安装	0
女人吃什么补血	女人吃什么可以补血	1
手被开水烫了怎么止痛	手被开水烫了，怎么可以止痛？	1
用日语说你好怎么说？	日语“你好漂亮”用中文怎么说	0
大红枣什么功效	红枣吃了有什么功效	1
被锅烫伤后怎么处理	烫伤怎么处理好的快	1
灰头土脸，是什么生肖？	＂灰头土脸＂是指什么生肖！	1
上海哪里有卖鱼	上海哪里有卖的	0
霎的第三笔是什么	我第三笔是什么？	0
小米平板怎样？	小米平板怎么样，	1
中国哪个城市最适合居住？	中国哪个城市最适合人的居住？	1
小说男主角姓仉	小说男主角姓甄的都有哪些	0
求这张原图！	求这张沢田纲吉的原图	0
拉肚子应该吃什么药	拉肚子应该打什么针	0
这是什么鸡？什么品种	这是什么狗，是什么品种	0
在韩国买三星便宜么	韩国买三星便宜吗	1
今年流行什么衣服呢？	今年流行穿什么衣服？	1
为什么谢娜和张杰要离婚啊	为什么邓紫棋叫张杰和谢娜离婚	0
欢乐斗地主怎样下载	怎么下载欢乐斗地主	1
生日快乐用日语怎么说	生日快乐用日语怎么写	0
被蝎子蛰了打什么针	蝎子咬了吃什么药	0
女属龙男属蛇能相配吗？	女属马，男属羊，相配吗？	0
用学生证买汽车票打折吗？	学生证可以买打折的汽车票么？	1
一加这手机怎么样？	一加手机2怎么样？	0
这种头像叫什么？该怎么找？	这种头像！	0
怎么下搜狗输入法？	ル用搜狗输入法怎么打？	0
苹果手机丢了能找回来么	如果苹果手机弄丢了怎么找回来？	1
我最好的朋友中邪了，我该怎么办	救命拿。脑子中邪了。各位请为我指点迷津。我该怎么办	0
女生会怎么样	女生怎么用嘴	0
环卫工人被比喻什么	什么用来比喻环卫工人	1
黑小蜜蜂吃什么	什么是小蜜蜂？	0
怎样快速手指算	怎样能让手指快速变又细又长	0
男孩子最喜欢的礼物是什么？	男孩子喜欢什么礼物？	0
描写草的成语有哪些	描写云的成语	0
吃什么东西补肾？	吃什么东西能补肾呀	1
你是柳州的不	柳州是哪个省的	0
姓名查身份证号码怎么查	只有姓名怎么查身份证号码？	1
哄女生睡觉的歌	抱女生脚睡觉	0
有谁知道这是那个动漫的图片	谁知道这是什么动漫图片	1
南京在哪个省	南京是那个省的	1
这个男生是喜欢我吗	我喜欢男生喝我尿。	0
贴吧表情怎么喷彩虹	彩虹岛怎么学表情	0
求一部电影或电视剧！	求一部电影。不是电视剧	0
魔鬼是怎么来的	魔鬼鱼怎么画	0
求图片：刘诗诗图片	求图片：吴韩勋图片	0
关于鸡的成语故事	成语故事，多！快！	0
土豆和鸡蛋可以一起吃吗？	鸡蛋和土豆不可以一起吃吗？	0
什么品牌的男鞋最好	最好的男鞋品牌有什么	1
表示什么意思？	狗舔人的手表示什么意思	0
我喜欢你用日语怎么说	日语最喜欢你怎么写	0
绝处逢生什么意思	绝处逢生的绝是什么意思	0
我是歌手双年巅峰会什么时间播出	我是歌手双年巅峰会是指什么	0
这位美女是谁	这位美女叫什么	1
春节送老人什么礼物好	春节送老人什么礼物？	1
蝈蝈都吃什么啊	蝈蝈吃什么？	1
有没有姓蒋的搞笑名！	有没有这样的搞笑歌	0
说说日本国旗像什么？	小日本国旗是什么	0
大连是哪里的，什么省	大连是什么省	1
如何缩短月经的时间	怎么缩短月经时间？	1
天猫的衣服怎么样？	天猫的衣服咋那么贵	0
这是什么版本的？	这是什么版本？	1
什么书书店买不到？	书店里买不到什么书？	1
买家申请退款可以取消吗	买家可以取消申请退款么？	1
哪里可以下载免费言情小说	哪里有免费的言情小说	1
红枣粉喝了对人有什么好处？	红枣吃了什么好处	0
如何提高语言组织能力	怎样提高语言组织能力	1
怎么才能赚到更多的钱？	怎么样才能赚到更多的钱？	1
求一部好看的电影	求一部好看的电影像人在囧途	0
保胎吃什么汤	保胎吃什么鸡	0
请问这个是什么植物	急。请问【朱迪】是个什么植物？	1
什么狗抓兔子	兔子生什么病	0
哪个有下载高清电影的网站	在哪个网站可以下载高清电影？	1
小宋佳和老宋佳什么关系	王祖蓝和宋佳是什么关系	0
这个名字好不好？江鑫(女)	喆喆这个名字好不好	0
你们都用什么软件录像？	这是什么录像软件?	0
求一个捏人软件	求一个说说刷赞软件	0
求男生阳光点的头像	求头像男生用的，阳光些的	1
带足的成语有哪些成语	带意的成语有哪些成语	0
张牙舞爪是指什么生肖	张牙舞爪又不凶的生肖是什么	0
梦幻西游转门派	梦幻西游新门派	0
我想和女友分手	分手后女友把我拉黑	0
北京车牌好卖吗	北京车牌能卖吗	0
小脸的女生适合什么发型	小脸女生适合什么中分发型	0
网上怎么看湖南卫视直播	湖南卫视怎么在网上看直播。	1
这是什么机场	这是那个机场	0
为什么农夫山泉有点甜	农夫山泉为什么有点甜	1
脖子筋疼是怎么回事	脖子歪了是怎么回事	0
一个男生对我说挺嗨嗨是什么意思	一个男生见我就跑什么意思	0
请问这是什么品种的？	请问这个是什么品种？	1
你知道有什么好看的电影吗？	有谁知道什么好看的电影吗？	1
怎么样快速减肥不吃药	不吃药怎么样可以快速减肥	1
胆结石看什么科	胆结石不可以吃什么	0
孕妇梦见给自己拔坟	孕妇梦见咬狗	0
《石灰吟》的意思是什么	《石灰吟》中若是什么意思	0
孕妇可以吃韭菜吗？	孕妇可以吃韭菜吗	1
在手机淘宝上怎么改评价？	手机怎样刷淘宝评价	0
怎样才能去斑。	怎样才能赚到钱	0
人生最珍贵的是什么	人生什么最珍贵	1
谨遵教诲什么意思	教诲是什么意思	0
怎么修改头像	怎么修改群头像？	1
小伙伴们求翻译！	求翻译了，小伙伴们	1
这个配置能玩死亡岛吗	这个配置能玩死亡岛么	1
健身哪里最好	哪里健身最好？	1
大家为什么喜欢看世界杯	为什么大家都喜欢看世界杯~又没有中国队~·	1
为什么相爱的人不能在一起？	为什么相爱的人不能在一起呢？	1
哪个国家的钱	哪个国家的	0
为什么女人就喜欢为难女人?	为什么男人总喜欢别的女人	0
描写人物神态的成语有哪些	请问有哪些描写人物神态的成语	1
在哪里下载亡灵杀手破解版	亡灵杀手破解版哪里下载	1
这个项链怎么说？	项链绳怎么编	0
关于生活的作文	关于有梦的生活作文	0
有什么好听的歌曲吗？	现在有什么好听的歌曲吗	1
头发卷是啥原因？	头发断了什么原因。	0
求一部关于外星人的电影	求一部外星人电影	1
晕的两个读音，加组词	熟的读音。两个。组词！	0
液的组词两个	()威组词两个	0
恶心是什么原因	恶心想吐是什么原因	1
怎么寄明信片	明信片怎么写	0
美国人爱听什么歌	美国人爱吃什么	0
染色体异常能治疗吗	染色体异常可以治疗吗	1
三元一次方程组怎么解	怎么解三元一次方程组	1
鼠和什么生肖相冲	狗与什么生肖相冲	0
生日快乐藏语怎么写	藏语生日快乐怎么写怎么说	1
被爆菊花是啥感觉吖	捅菊花是什么感觉呢	0
物理怎样学好？	怎样学好物理	1
农业银行星期天上班吗	星期天农业银行上班吗？	1
处女膜破的时候都会痛吗	我的处女膜破了吗	0
谁能告诉我一个电影的名字?	谁能告诉我一部电影的名字和下载地方	0
这钢琴曲叫什么名字，求！	这段钢琴曲叫什么名字	1
鸡蛋吃多了对人有什么坏处	吃鸡蛋多了有什么坏处？	1
用一句话概括	用一句话概括自己	0
死基佬什么意思	被基佬是什么意思？	0
到医院看肾虚，挂什么科	肾虚医院看什么科	1
武媚娘传奇背景音乐	武媚娘传奇所有背景音乐。	1
怎样把脚变窄	怎么让脚变窄	1
晚安用日语怎么说	晚安日语怎么说	1
这世界有鬼吗	世界上有鬼嘛	1
这张图是什么	这张图是什么的？	1
我们家狗狗是怎么死的	狗狗便便怎么是这样啊急，	0
鱼钩的绑法钓鱼钩怎么绑	钓鱼的鱼钩怎么绑	1
男人和女人。怎么生孩子。	男人和女人如何生孩子	1
什么牌子的连裤袜质量好	什么牌子连裤袜质量好	1
欣赏是什么意思	欣赏的赏是什么意思	0
这个小游戏是什么名字？	这个小游戏是什么名字	1
怎样看破红尘	怎样能看破红尘？	1
有什么好看的古代小说	有什么好看的古代小说？	1
诸葛亮是哪里人？	诸葛亮你在哪里？	0
一部国外的电影!	一部国外的电影	1
天龙八部那个门派最强	天龙八部哪个门派最强	1
斗罗大陆的图片(要大的)	斗罗大陆里唐三的图片	0
和百度文库有什么区别	百度文库都有什么类型的小说	0
今年流行什么包包	今年流行什么包包？	1
央视李小萌的老公是谁？	央视主持人孟盛楠的老公是谁	0
什么面膜适合男士用呢？	什么牌子面膜适合男生	1
日月什么什么成语	日月兼什么成语	0
我国基本国策？	我国的基本国策是什么	1
怎么织围脖？	怎么织围脖	1
如何培养英语语感呢?	如何正确培养英语语感…	1
一尘不染什么意思	一尘不染的染是什么意思	0
微信怎么修改头像	微信上怎么修改头像	1
踌躇的近义词是什么？	踌躇的近义词是什么	1
苹果手机怎样下载吉吉影音	吉吉影音苹果手机怎么下载？	1
只要看拼音写词语	看拼音，写词语。	1
詹姆斯去哪啊	詹姆斯在哪个队！	0
欧美女生头像	欧美范女生头像	0
李易峰是成都哪里人？	李易峰成都的家在哪里？	1
世界上最少的姓是什么？	世界上什么人最少	0
在微信怎么上传动态图	在微信朋友圈怎么上传动态图	1
怎么样可以改银行预留号码	怎么样到银行预留号码	0
哪个快递公司好？	快递公司哪个好？	1
龙之谷韩服有什么职业	龙之谷韩服最新公告2015什么时候出个新职业	0
填词：什么的狗	什么而什么填词	0
这种衣服上的图案叫什么？图	衣服上的这种图案叫什么？	0
葱兰花怎么养	铃兰花怎么画	0
梦见家里来贼了	梦见家里狗死了	0
玩网络滴是什么意思	网络的镁铝是什么意思	0
这个是名侦探柯南大结局吗？	名侦探柯南有大结局了吗	0
头上长了虱子该怎么去掉	头上长虱子怎么去掉它	1
用什么牌子的电吹风好？	电吹风什么牌子好？	1
什么牌子的奶茶好喝，好卖！	什么牌子的速溶奶茶好喝	1
什么玩具最好玩？	有啥好玩的玩具	0
什么牌子的电脑风扇好一些？	电脑风扇什么牌子好	1
问道怎么改密码	问道怎么改密码？	1
英雄联盟声望点怎么得	英雄联盟图声望怎么刷	1
求剑桥雅思6听力原文	求剑桥雅思听力3-8原文	0
重庆哪些装饰公司好	重庆有哪些好的装饰公司	1
大乐透怎么中奖	大乐透怎么算中奖	1
这皮带怎么系	怎么穿皮带…	1
怎么样判断他是否喜欢我？	怎样判断是否喜欢一个人	0
怎样学好高中化学，基础差啊	高中化学怎样才可以学好	0
我是歌手双年巅峰会怎么样	我是歌手双年巅峰会	1
尼日利亚对伊朗谁开的球	伊朗和尼日利亚谁更强	0
爱一个人伤感的网名	起一个伤感网名	0
请问这部电影名字是什么	这部电影的名字是什么	1
卫生巾用来干什么的	卫生巾是用来干什么的！	1
什么是桌游吧	桌游是什么	1
可爱的女生头像	超可爱的女生头像	1
求布丁的漫画《恩将仇报》	求布丁的漫画【恩将仇报】	1
银汉版的时空猎人怎么修改密码？	银汉版时空猎人怎么改密码	1
羊后面是什么生肖	马后面是什么生肖	0
怎么才能看澳门风云阿	怎么样看澳门风云	1
求这个动漫图的出处	动漫求出处…	1
漫画中的字怎么写好看，？	好看的漫画该怎么画？	0
婴儿的枕头枕芯里装什么好?	给刚出生的婴儿装枕头用什么好	1
帮我设计个签名，谢谢！	帮我设计个签名~谢谢！	1
这个广东话是什么意思	广东话比什么意思	0
怎么说分手不伤人	如何分手不伤人？	1
酒喝多了有什么坏处？	这样有什么坏处呢？	0
这个日本妞叫什么啊？	这日本妞叫什么？	1
北哪里有彩虹蛋糕	哪里有彩虹蛋糕买	0
求死神卍解铃声	求死神卐解铃声	1
胖圆脸型适合什么发型	圆脸适合剪什么发型呢？	0
在侠盗飞车怎么挑飞机	侠盗飞车的飞机怎么开？	0
小说男主角姓秦	小说男主角姓甄的都有哪些	0
支付宝怎么提高支付限额？	支付宝支付限额怎么提高？	1
什么粥排毒养颜	什么茶可以排毒养颜	0
什么是胡莱三国小分队	胡莱三国小分队什么时候弄好	0
桩桩的小说全集	芃羽小说全集	0
人人贷安全吗	人人网安全吗	0
怎样用手机在淘宝上买东西	怎样用手机淘宝买东西	1
猫咬人正常吗？	新貂掉毛正常吗？	0
测测你的前世是什么	测测你前世怎么死的	0
墩尚是在什么地方？	这里是什么地方	0
关于胸肌的锻炼方法	胸肌的锻炼方法	1
关于思念的网名	给我想个带思念的网名	1
大连今天天气如何	大连今天天气怎么样	1
女孩子说自己饿老是什么意思	女孩子说我宣你是什么意思？	0
哪里有好看的背景图片	哪里有好看的可爱的橙子的背景图片	0
最近有哪个小女孩挨打了	哪个小女孩最近挨打了？	1
星星为什么会眨眼睛？	星星为什么眨眼睛？	1
领导讨好我，我却不鸟领导，为什么啊	为什么有的人讨好领导让你反感	0
南昌洪城大市场是哪个区	南昌洪城大市场	0
关于马的文学作品	有这些文学作品的	0
地瓜干怎么晒	地瓜干怎么吃	0
为什么我的新鼠标不能用	为什么我新买来的鼠标不能用	1
什么浏览器最好、不慢不卡啊、、	什么浏览器最好用？	1
隆跟什么字组词好听	组词鬼什么好听	0
电影《匆匆那年》好看吗	匆匆那年电影好看吗	1
描写鱼的词语	描写山的词语	0
这是什么牌的摩托车	这是什么摩托车？贵吗？	1
新浪微博可以看到最近访客吗？	新浪微博可以看到最近访客吗	1
异口同声的意思是什么	异口同声的异是什么意思	0
梦见自己的孩子被人抱走了	梦见自己孩子死了	0
五行缺木缺火女孩取名	姓吴女孩五行缺火缺木取名	0
久久鸭脖加盟怎么样	怎么加盟久久丫	0
波什么播放器	是什么播放器。	0
逆战什么时候出新图啊	逆战什么时候出新枪	0
他是我的鹰哥哥韩文怎么写	哥哥用韩文怎么写？	0
现在最流行最好玩的游戏是什么	现在最好玩最流行的游戏是什么	1
这个图是哪个动漫的	这个图是什么动漫？	1
天书奇谈刺客克什么职业	天书奇谈刺客带什么BB	0
陌陌禁言怎么解除	陌陌怎么解除禁言	1
智能手环是做什么的	智能手环有什么用	0
猫喜欢吃什么水果？	牛喜欢吃什么水果	0
我喜欢我姐夫怎么办	我姐夫喜欢上了我怎么办，	0
大家一起吃饭忙吧	我和你一起吃饭	0
水浒传是谁写的？	水浒传谁写的？	1
浪换成什么部首	弥可以换成什么部首	0
天龙八部86神器怎么做	天龙八部92神器怎么得	0
腾讯游戏为什么这么垃圾	腾讯影视为什么这么垃圾	1
怎么开煤气罐	怎么关煤气罐	0
微信怎么转发啊	怎么转发别人的微信	1
这是那个国家的钱钱	这是哪个国家的钱	1
给女生起外号	女生给我起外号	0
爸爸去哪好看吗	爸爸去哪了好看吗	1
怎么去掉脸上的痘痘？	脸上的痘痘印怎么去掉啊	1
百度小说怎么下载	如何在百度下载小说	1
有什么办法能赚快钱	有什么办法可以不怕黑	0
登山包什么牌子的好?	什么牌子的登山包比较好	1
什么贴吧比较大？	有什么比较黄的贴吧	0
憔悴是什么意思？	憔悴是什么意思	1
这个是什么品牌…金在中穿的}	什么品牌醋好	0
怎样瘦肌肉型小腿？	小腿肌肉怎么练	0
有钱人都吃什么	有钱人玩什么	0
什么东西不能用放大镜放大？	什么东西不能用放大镜放大	1
海参怎么做	你。海参怎么吃？	0
家具品牌排行榜是什么	实木家具品牌排行榜，是什么	1
我的耳朵怎么回事	右耳朵疼是怎么回事	0
下载什么可以让手机和电视同步播放	有什么手机视频软件可以跟电视同步更新	0
什么牌子的钢笔	什么牌子钢笔好	1
《山居秋暝》这首诗描写了什么景象	山居秋暝是一首什么言什么	0
保鲜盒十大品牌是什么	都教授冰箱保鲜盒是什么品牌	0
我姓尹却不能什么图片	我姓包却不能图片	0
钟汉良怎么还可以这么帅	钟汉良怎么样。	0
我的世界手机版为什么不能挖矿了	我的世界手机版自动挖矿机	0
这淘宝上的男模是谁？	淘宝上的这位女模特是谁	0
古文中走的意思是什么	并在古文是什么意思	0
华为的手机怎样截屏？	华为手机怎么截屏？	1
请问这位女优叫什么？	请问这位女优叫什么，跪求。	1
黄金色是什么颜色调的	黄金颜色的蛇叫什么蛇	0
两情相悦什么意思？	大家好！两情相悦什么意思啊！	1
怎样找回淘宝支付密码？	怎样用手机找回淘宝密码	0
在社区中怎样捡贝壳	在社区怎样捡贝壳？	1
男的找什么工作好	你是做什么的工作？	0
跟女朋友打电话应该说什么？	和女朋友打电话不知道说什么	0
我的卡鲁克斯配什么招？	卡鲁克斯刷什么	0
赤月传说无双城怎么进	赤月传说无双城怎么走	1
水浒传中谁大骂五台山	在水浒传中谁大闯五台山	0
眼睛充血是什么问题?	我爸爸尿里面有血眼睛充血是什么原因	1
如约的意思是什么	如约而至是什么意思？	0
月加一笔是什么字	月加一笔什么字	1
承诺是什么意思？	许承诺是什么意思	1
东风本田思域怎么样啊	东风本田思域到底怎么样啊	1
递等式计算是什么	啥叫递等式计算？	0
亲爱的路人说的什么意思	称亲爱的是什么意思	0
我和姐姐…	谁做我的姐姐啊？	0
这个图是什么动漫	这个图是哪个动漫的	1
詹天佑有哪些品质	和詹天佑一样品质的人	0
这配置能玩坦克世界吗？	我这配置能玩坦克世界吗	1
女孩子被追的时候怎么想的	这个女孩子怎么样啊	0
梦到蛇咬自己的头	梦到别人吻我	0
吃牛排的时候刀叉怎么拿？	吃好牛排刀叉怎么放	1
西安哪里的泡芙最好吃？	西安哪里的冒菜好吃	0
网名可爱女生	可爱女生网名	1
什么的齐白石	齐白石是什么派的	0
都有什么好玩实用的软件啊	有什么实用好玩的软件	1
问什么有的人的头上有两个旋	女孩头上两个旋,有川字掌纹代表什么	0
这个是什么单位？	磅是什么单位？	0
这个人是谁？刘力扬吗？	这个人是谁？是俞承浩吗？	0
湛江什么最好吃	湛江有什么鸡好吃的	0
长沙美女在哪里	长沙哪里有美女	1
叫字换一笔是什么字？	么加一笔变什么字	0
土豆丝怎么烧最好吃？	怎么炒土豆丝最好吃？	1
有哪些白手起家的名人	白手起家的有哪些名人	1
好美女和我开视频	美女踩猫视频	0
什么武打电影好看	有什么武打电影好看	1
有句话怎么说？	有句话怎么说来这？	1
到底为什么都是我的错歌词	分手也不是我的错出自哪首歌歌词	0
笔记本电脑的一些问题	在次笔记本电脑的问题！	1
女生打几个耳洞最好看吗	女生打几个耳洞最好看吗？	1
怎么煎豆腐才好吃！	豆腐怎么做好吃。	0
今年最流行什么颜色？	今年最流行的颜色是什么？	1
钙是酸性还是碱性	藜麦是酸性还是碱性的	0
手机上的回收站在哪里？	手机360的回收站在哪里	0
葡萄跟提子有什么区别？	提子和葡萄的叶子有什么区别	0
一夜惊喜怀的谁的孩子	一夜惊喜米雪的孩子是谁的	0
权健的产品怎么样？贵不贵？	权健产品怎么样？	0
十二生肖最健康的是什么生肖？	请问，十二生肖它最精，是什么生肖	0
分手也不是我的错出自哪首歌歌词	歌词找歌怎么会狠心离开我这一切到底为什么	0
李嘉格网店叫什么？	李嘉格的网店叫什么？	1
怎么辨别玉的真假	怎样辨别玉的真假	1
孕妇可以吃皮皮虾吗	孕妇能吃皮皮虾吗	1
全民飞机大战外挂怎么下载	全民飞机大战外挂怎么下载的	1
怎么才能学好高中化学	应如何学好高中化学	1
蛤虬是什么意思潮汕话	潮汕话吊猫尾什么意思	0
靠谱助手下载的软件在哪里？	靠谱助手下载的软件在哪里	1
这句日语是什么意思？	日语这句话是什么意思？	1
这是什么牌子的鞋子！	这是什么牌子的鞋子	1
江西简称是什么	江西简称什么	1
植物大战僵尸花园战争在哪下载	植物大战僵尸之花园战争在哪下载	1
黑色的是什么东西	什么东西是黑色的	1
电影院是什么	在电影院我是什么人	0
百度文库的财富值怎么赚？	百度文库如何赚财富值？	1
幸福爱人的主题曲叫什么	幸福，爱人！的主题曲叫什么	1
我的世界怎么获得鱼	我的世界火怎么获得	0
女人为什么喜欢男人的弟弟	女人为什么喜欢亲男人阴茎	0
孕妇可以喝金银花茶吗	孕妇可以吃金银花吗？	1
电热毯什么牌子好多少钱	什么牌子的电热毯好啊	0
活色生香大结局是什么？	活色生香大结局是什么	1
如何区分真假苹果手机	怎么区分真假苹果4手机？	1
电脑视频的线怎么插？	电脑怎么录视频	0
请问图片里的是什么植物？	请问图片里是什么植物？	1
隽这个字广州话怎么读？	烎的广州话怎么读	0
为什么我的微信摇不到附近的人	为什么微信摇不到远方的人	0
求各位美女帅哥了	求美女帅哥解出来	0
是什么卡通物	这个卡通叫什么名啊	0
成龙和李连杰谁厉害一些	李小龙,成龙,李连杰谁的功夫最厉害	1
呢字怎么组词？	虽字怎么组词	0
霍元甲和李小龙谁厉害	li李小龙和霍元甲谁厉害	1
是什么短语？	短语是什么？	1
帅哥有没有有	有没有帅哥阿	1
明天我依然爱你主题曲	求明天依然爱你主题曲！	1
牛宝宝起名大全	蛇年宝宝起名大全	0
暑假无锡日语	无锡日语暑假班	0
有什么说说关于心情的	一什么心情	0
生日快乐，日语怎么说	日语中的生日快乐怎么说~	1
求《同学的可爱女友糖糖》全本	求同学的可爱女友糖糖全本急！	1
三星手机怎么刷机呢	三星手机锁着了，怎么刷机	1
请问这是什么水果？怎么吃？	请问这是什么水果哦？	0
怎样腌制咸鸡蛋	如何腌制臭鸡蛋	0
九朵云怎么样？	怎么查九朵云	0
盟军敢死队：深入敌后	盟军敢死队深入敌后	1
最便宜的机票	在哪买机票最便宜	1
吃木瓜可不可以丰胸的呀	木瓜可不可以丰胸呢	1
跑快递工资怎么算的	快递员怎样算工资	1
导数题怎么做啊	偏导数题怎么求？	0
这是什么字？腈怎么组词	这是什么字，该怎么组词	0
买什么女包好？哪个品牌的？	什么品牌的包好？	1
求助，这是什么字体？	求助，这是什么字体啊？	1
什么望远镜牌子好	什么牌子望远镜好	1
广东有哪里好玩的	广东哪里的嗨场好玩？	0
姐姐的儿子叫什么	我姐姐家的儿子我叫什么？	0
女友在我包里翻出避孕套	刚认识的女友包里有避孕套,我好悲哀	0
求好看的非主流女生头像。	找好看的非主流女生头像	1
买什么牌子的泡脚盆好？	泡脚盆什么牌子的好	1
瞻仰这个词的意思是什么？	瞻仰的仰是什么意思？！	0
各种游戏私服怎么下	游戏私服怎么做	0
什么鞋子好看	有什么好看的鞋子男	1
世界上最残忍的射是什么蛇	世界上最残忍的菜都有什么	0
梦到抱着死人	梦到别人吻我	0
有什么工作能在家里做	有什么工作是可以在家里就能做的	1
谁要玩奥拉星？	谁帮我玩奥拉星的号	1
如何在小说阅读网发表小说	如何把小说发表在小说阅读网上	1
电脑能定时关机不	怎么可以样电脑定时关机？	0
在家带孩子，有什么可以在家做兼职	在家带孩子可以做什么兼职	1
刘恺威杨幂结婚了吗	杨幂刘恺威结婚了吗？	1
你好韩语怎么读	你好用韩语咋说	1
火的金文怎么写	人的金文怎么写	0
如何修改图片像素？	如何修改图片像素	1
这样的脸型适合什么样的发型	方形的脸适合什么样的发型比较好看啊	0
为什么申通快递那么垃圾	申通快递为什么不倒闭,好垃圾	0
瑛贵人是谁演的	祺贵人是谁演的	0
怎么化简二次根式，	怎么化简二次根式	1
武汉有哪些好玩的地方？	武汉有哪些好玩的地方呢？	1
烟台属于哪个省	烟台属于哪个市	0
谁玩英魂之刃？	英魂之刃！谁玩	1
现在做什么小本生意好呢	现在做什么小本生意好	1
爸爸去哪儿中的贝儿丑吗	爸爸去哪儿贝儿	0
美国为什么要打朝鲜	美国为什么不打朝鲜呢？	0
男人和女人哪个更容易出轨？	女人和男人哪个更容易出轨	1
怎么更改苹果手机图标	怎么样把苹果手机的图标更改	1
穿越火线怎么踏空？	穿越火线怎么踏空跳	1
男人那里的图片，谁有？	谁有男士长筒靴搭配衣服的图片。	0
谁知道这里是什么地方？	谁知道这个地方在哪里	1
妈妈的奶奶叫什么？	妈妈的奶奶我叫什么？	1
带有“风雨”的词语有什么	风雨适合农村的成语是什么	0
在哪个贴吧钓鱼好	钓鱼用的拉饵哪个好	0
怎么用美国亚马逊买东西	如何在美国亚马逊买东西	1
音乐播放器怎么下载？	怎么下载音乐播放器呢	1
我买的阿胶糕怎么吃？	我想做阿胶糕怎么做	0
水库钓鱼用什么打窝？	水库钓鱼用什么打窝料	1
天天飞车怎么开挂？	天天飞车怎样开挂。	1
[truncated: 10,501 more rows]
